# Supplementary material for: Record of low-temperature aqueous alteration of Martian zircon during the late Amazonian
Source: Nat Commun. 2019 Jun 11;10:2457. doi: 10.1038/s41467-019-10382-y (PMC6559952; doi:10.1038/s41467-019-10382-y)
Supplement: Supplementary file 3 — Supplementary Data 1 [file 41467_2019_10382_MOESM3_ESM.xlsx]

## Sheet: Data
Supplementary Data 1. U-Th-Pb isotope data for terrestrial igneous zircons
Name	232Th/238UM	208Pb/206Pb	232Th/238UTI	207Pb/206Pb age (Ma)
Williams et al., 1984
1-1	0.430309	0.1131	0.446044	4062
1-2	0.42652	0.1084	0.425946	4001
1-3	0.428108	0.1103	0.43227	3957
1-4	0.428108	0.1074	0.4203	3933
2-1	0.458887	0.1188	0.467288	4018
2-2	0.438829	0.1109	0.436319	4022
3-1	0.244574	0.0499	0.194046	3827
3-2	0.210019	0.0438	0.170947	3888
4-1	0.3145	0.0846	0.32867	3811
4-2	0.300569	0.0818	0.317243	3782
5-1	0.444897	0.1052	0.411568	3928
5-2	0.412083	0.1068	0.416779	3886
5-3	0.326981	0.0896	0.350055	3905
5-4	0.32544	0.0865	0.338247	3920
5-5	0.328702	0.0905	0.353085	3882
Mount repolished
2	0.633465	0.1558	0.609016	3914
1B-2	0.632106	0.1493	0.582841	3892
1B-3	0.625345	0.1529	0.59854	3938
2B-1	0.462118	0.1038	0.409613	4072
2B-2	0.457427	0.1084	0.428203	4089
2B-3	0.466	0.1167	0.462073	4128
3	0.632914	0.1582	0.617105	3879
1B-5	0.628875	0.1549	0.604124	3876
2B-4	0.463364	0.1158	0.45546	4017
2B-5	0.464613	0.1152	0.452638	4000
4	0.467681	0.1133	0.448989	4142
2B-7	0.461685	0.1098	0.435197	4145
2B-8	0.456047	0.1186	0.468777	4099
2B-9	0.456976	0.1116	0.441374	4109
Black et al., 1986
Cores
58/9-1	0.282047	0.0752	0.292395	3825
58/9-1B	0.201462	0.051	0.199024	3886
80/16-1	0.392851	0.1022	0.39714	3815
Mixtures of core and euhedrally zoned
58/21-1	0.271974	0.0748	0.279618	3159
58/21-1	0.271974	0.0743	0.281972	3416
58/21-1B	0.171243	0.0453	0.174364	3655
80/3-1	0.352559	0.1029	0.388835	3343
80/3-1	0.362632	0.1011	0.383928	3427
Euhedrally zoned
58/28-2B	0.221608	0.0574	0.221753	3717
58/40-4B	0.0705118	0.0182	0.0702576	3704
58/47-1	0.463363	0.1215	0.470061	3741
58/47-1B	0.61446	0.1654	0.649765	3997
58/51-1	0.312266	0.0829	0.325551	3991
58/51-2	0.312266	0.0755	0.295675	3945
58/51-2	0.312266	0.0764	0.299774	3977
58/51-2	0.302193	0.0758	0.297633	3989
58/51-2	0.29212	0.0738	0.288205	3898
58/51-2B	0.141024	0.0394	0.152768	3778
58/51-2B	0.13095	0.0361	0.141215	3926
58/51-3	0.312266	0.0769	0.301953	3989
Strongly zoned
58/2-2	0.392851	0.1177	0.452285	3627
58/2-3	0.271974	0.0698	0.266022	3488
58/9-2	0.191389	0.0536	0.206704	3687
58/9-2B	0.110804	0.0278	0.103886	3153
58/10-1	0.392851	0.105	0.407462	3792
58/10-1B	0.473436	0.1318	0.510092	3747
58/24-1B	0.251828	0.0683	0.252623	2977
58/28-1B	0.282047	0.0816	0.309256	3393
58/29-1B	0.231682	0.0634	0.242647	3559
58/37-1B	0.342486	0.0922	0.357577	3782
58/40-1B	0.261901	0.0695	0.270749	3857
58/40-2	0.382778	0.102	0.39415	3721
58/40-3	0.29212	0.079	0.303033	3597
58/42-1B	0.412998	0.1219	0.475478	3878
58/42-2	0.543948	0.1439	0.559483	3824
58/45-2	0.32234	0.0926	0.355538	3613
58/45-2B	0.503656	0.1283	0.494337	3672
58/49-1B	0.251828	0.0697	0.258342	3013
58/50-1	0.231682	0.0627	0.235749	3258
58/50-1B	0.282047	0.0754	0.287977	3524
58/52-1B	0.261901	0.0686	0.260264	3411
58/53-1	0.392851	0.0996	0.388937	3897
58/61-1B	0.654752	0.1645	0.641949	3886
80/17-1	0.241755	0.0674	0.257012	3497
80/18-1	0.674898	0.1864	0.708106	3433
80/19-1	0.201462	0.0527	0.201588	3550
80/22-1	0.251828	0.0713	0.272769	3552
80/24-1	0.302193	0.0794	0.302789	3498
Mixture of euhedrally zoned and unconformable overgrowth
58/2-1	0.151097	0.0365	0.136461	3161
58/39-2B	0.342486	0.0925	0.342073	2974
58/45-1B	0.141024	0.0363	0.139052	3574
58/51-4	0.251828	0.0651	0.245247	3291
58/51-4B	0.231682	0.0618	0.229355	3035
Unconformable overgrowths
58/1-1	0.352559	0.0956	0.351225	2861
58/1-2	0.201462	0.055	0.20217	2870
58/8-1	0.29212	0.0788	0.289722	2874
58/24-2B	0.201462	0.0562	0.207362	2935
58/39-1	0.302193	0.0863	0.315977	2802
58/45-1	0.251828	0.068	0.250769	2926
58/48-2B	0.29212	0.0802	0.295829	2930
58/51-5B	0.241755	0.0615	0.225631	2837
58/60-1	0.342486	0.0924	0.337744	2773
80/11-1	0.211535	0.0521	0.192022	2916
80/25-1	0.302193	0.0872	0.321071	2899
Pink, structureless
80/1-1	3.10252	0.9656	3.48485	2552
80/1-1R	3.42486	0.965	3.45151	2395
80/2-1	1.24907	0.3695	1.3323	2536
80/4-1	0.090658	0.022	0.0839209	3503
80/5-1	1.96426	0.4944	1.84127	3095
80/6-1	2.66937	0.7545	2.71784	2519
80/7-1	1.40016	0.3938	1.40955	2408
80/8-1	1.45053	0.4085	1.46493	2441
80/9-1	0.282047	0.079	0.292745	3009
80/10-1	1.79301	0.5038	1.80886	2462
80/12-1	0.634606	0.1579	0.61852	3949
80/15-1	1.73258	0.4935	1.77737	2516
Bowring and Williams, 1999
SAB91-63
6.1	0.543949	0.1419	0.557881	4010
12.1	0.493583	0.1269	0.499028	4014
15.1	0.282048	0.0702	0.276905	4065
15.2	0.342486	0.0873	0.343819	4039
8.2	0.574168	0.1449	0.569573	4007
1.1	0.64468	0.1652	0.648474	3984
14.1	0.725265	0.186	0.730603	3995
4.1	0.664827	0.1711	0.672359	4002
3.1	0.725265	0.1859	0.730429	4000
11.1	0.775631	0.1951	0.766854	4006
2.1	0.775631	0.1977	0.776607	3996
9.1	0.654754	0.1751	0.685566	3941
10.1	0.856216	0.2032	0.798404	4000
7.1	0.916655	0.2324	0.912314	3985
15.3	0.372706	0.0984	0.384918	3926
13.1	0.977094	0.2524	0.989462	3962
5.1	0.282048	0.0722	0.279162	3731
4.2	0.171243	0.0458	0.175142	3545
8.1	0.0705119	0.0173	0.0668907	3731
SAB91-37
28.1	0.664827	0.1838	0.719716	3943
49.1	1.00731	0.2703	1.06103	3984
37.1	0.735339	0.1981	0.778365	4000
42.1	0.241755	0.0619	0.243477	4018
36.1	0.715192	0.2238	0.878659	3987
26.1	0.695046	0.1839	0.719245	3923
13.2	0.604388	0.162	0.635112	3963
24.5	0.735339	0.2178	0.856077	4006
24.3	0.80585	0.202	0.795358	4035
13.1	0.775631	0.2006	0.78904	4018
32.1	0.83607	0.218	0.855119	3972
13.4	0.80585	0.2048	0.80527	4012
39.1	0.705119	0.1824	0.715304	3968
17.1	1.04761	0.2583	1.0146	3995
39.2	0.473437	0.1216	0.4779	4004
17.2	1.20878	0.3048	1.19646	3984
8.1	0.412998	0.1088	0.421604	3768
6.1	0.785704	0.2375	0.919226	3748
43.1	0.755485	0.2121	0.812864	3582
48.1	0.735339	0.2134	0.834272	3916
13.6	0.936801	0.2396	0.942499	4019
8.2	0.433145	0.1131	0.437876	3753
27.1	0.35256	0.0923	0.360905	3919
18.1	0.795777	0.2094	0.822518	3995
27.2	0.201463	0.0562	0.217078	3714
41.1	0.906582	0.2297	0.901985	3990
34.1	0.48351	0.1264	0.497122	4016
46.3	0.846143	0.2285	0.897865	4001
8.4	0.584242	0.1496	0.579257	3755
13.5	0.956947	0.2434	0.95584	3991
24.1	1.16848	0.2991	1.17458	3991
24.4	1.24907	0.3266	1.28034	3962
25.1	0.795777	0.2092	0.80156	3578
18.2	1.28936	0.3242	1.27261	3984
23.1	0.765558	0.2037	0.797687	3944
16.1	0.211536	0.067	0.259241	3743
29.1	0.775631	0.1962	0.768731	3953
23.3	0.221609	0.0685	0.26335	3635
29.2	0.443218	0.1199	0.466199	3825
37.2	0.35256	0.1752	0.675523	3684
23.2	0.926728	0.2378	0.933736	3989
46.1	0.906582	0.2368	0.930423	4000
20.2	0.473437	0.1305	0.50687	3807
45.1	0.795777	0.25	0.943804	3327
38.2	0.120878	0.0329	0.12611	3585
47.1	0.080585	0.0225	0.0859856	3534
15.1	0.130951	0.0379	0.144104	3448
35.1	0.0604388	0.0151	0.0575594	3491
50.1	0.130951	0.0407	0.15529	3507
24.2	0.0705119	0.0204	0.077928	3527
2.1	0.0705119	0.0175	0.0668935	3538
31.1	0.0402925	0.011	0.0420797	3551
22.1	0.0705119	0.0227	0.0865553	3496
11.1	0.0705119	0.0219	0.081977	3182
19.1	0.0503657	0.0149	0.0551143	2978
44.1	0.0906582	0.0266	0.0992853	3133
21.3	0.0503657	0.015	0.0562737	3220
13.3	0.715192	0.1805	0.690735	3557
1.1	0.735339	0.198	0.759322	3593
21.1	1.03753	0.2733	1.05015	3626
4.1	0.0302194	0.0079	0.0297332	3275
46.2	0.211536	0.0677	0.258446	3516
33.1	0.32234	0.0874	0.33373	3520
9.1	0.412998	0.1088	0.415739	3532
12.1	0.362633	0.0935	0.357635	3549
18.3	0.312267	0.0819	0.313916	3584
10.1	0.342486	0.093	0.355218	3525
8.3	0.332413	0.0889	0.340101	3552
30.1	0.32234	0.0859	0.329384	3591
21.2	0.231682	0.06	0.22874	3493
20.1	0.332413	0.0877	0.335649	3559
5.1	0.604388	0.1549	0.594422	3604
14.1	0.846143	0.306	1.16851	3521
3.1	0.554022	0.2085	0.792201	3436
40.1	0.473437	0.2324	0.89098	3588
7.1	0.493583	0.1521	0.581848	3551
9.2	0.473437	0.1254	0.481103	3600
38.1	0.151097	0.0467	0.180234	3700
SAB94-134
7.3	0.261901	0.0678	0.266524	4008
7.2	0.312267	0.0773	0.303979	4014
7.1	0.302194	0.077	0.301802	3959
7.5	0.292121	0.0742	0.292139	4034
4.2	0.302194	0.0744	0.290931	3920
3.3	0.302194	0.0787	0.30915	3996
7.4	0.312267	0.0801	0.314235	3974
1.4	0.332413	0.0835	0.328794	4036
11.1	0.35256	0.087	0.342473	4031
11.3	0.32234	0.0807	0.317845	4040
24.1	0.392852	0.1023	0.401711	3990
3.5	0.342486	0.0884	0.347295	3998
11.6	0.342486	0.0871	0.342846	4030
1.3	0.362633	0.0918	0.361303	4028
3.1	0.332413	0.0856	0.3368	4023
1.2	0.372706	0.0937	0.367522	3971
12.1	0.443218	0.1141	0.442089	3766
22.2	0.16117	0.0414	0.158251	3538
2.2	0.271975	0.0681	0.266535	3935
3.4	0.292121	0.0742	0.291526	3999
12.2	0.463364	0.1172	0.458652	3933
8.1	0.231682	0.0582	0.228074	3956
4.1	0.463364	0.118	0.463863	4008
11.5	0.362633	0.2112	0.828644	3976
26.1	0.35256	0.089	0.34796	3917
10.1	0.392852	0.108	0.42121	3876
21.1	0.292121	0.0746	0.29208	3941
1.6	0.533876	0.133	0.523016	4014
1.8	0.271975	0.0691	0.271244	3984
1.5	0.302194	0.0754	0.296756	4028
20.1	0.282048	0.0731	0.284484	3840
13.2	0.423071	0.1017	0.397899	3929
11.4	0.32234	0.0837	0.32891	4002
4.3	0.302194	0.0756	0.296528	3971
27.1	0.302194	0.0758	0.295821	3887
13.1	0.503657	0.1263	0.495806	3985
34.2	0.433145	0.1092	0.416479	3500
17.2	0.151097	0.0373	0.145326	3859
14.2	0.0705119	0.0188	0.0727727	3750
6.2	0.080585	0.0206	0.0800976	3825
22.1	0.0302194	0.0073	0.0280567	3630
34.1	0.423071	0.1145	0.433944	3393
2.1	1.09797	0.2822	1.09009	3715
34.3	1.3498	0.354	1.36899	3734
5.1	1.18863	0.314	1.21235	3707
17.1	0.564095	0.1448	0.558242	3682
30.1	0.574168	0.1488	0.573766	3685
6.1	1.13826	0.2878	1.11517	3767
14.1	0.493583	0.1305	0.502634	3666
18.1	1.12819	0.2925	1.13237	3752
16.1	1.09797	0.2888	1.11865	3761
31.1	0.715192	0.1882	0.728631	3753
1.7	0.191389	0.0541	0.210617	3846
1.1	0.16117	0.041	0.161076	3998
11.2	0.191389	0.0491	0.192045	3924
19.1	1.14834	0.2976	1.15383	3777
25.1	1.18863	0.3103	1.20135	3753
32.1	1.22892	0.325	1.25684	3734
3.2	0.251828	0.0637	0.249852	3971
28.1	1.14834	0.2963	1.14749	3758
9.1	1.70236	0.4372	1.69114	3738
29.1	1.44046	0.3796	1.46163	3661
23.1	0.16117	0.0421	0.161308	3578
Reimink et al., 2014
S1425 33-5	0.487954	0.140163	0.545766	3849
S1425 34-5	0.664707	0.180488	0.709337	4004
S1425 34-8	0.516454	0.14364	0.563943	3987
S1425 34-9	0.668715	0.181571	0.714106	4016
S1425 35-6	0.721415	0.192772	0.757975	4012
S1425 38-3	0.732573	0.190511	0.746085	3945
S1425 39-3	0.687357	0.188338	0.740542	4012
S1425 41-5	0.813322	0.230359	0.899819	3902
S1425 46-4	0.977833	0.269366	1.05661	3972
S1425 47-6	0.72168	0.198237	0.778203	3985
S1425 48-1	0.903697	0.23383	0.91771	3981
S1425 48-2	0.814373	0.217628	0.854579	3990
S1425 51-4	0.647637	0.179392	0.703214	3961
S1425 51-6	0.679024	0.186543	0.732779	3996
S1425 51-7	0.640193	0.167665	0.660406	4041
S1425 51-8	0.720332	0.197958	0.777761	3999
S1425 52-3	0.754237	0.203524	0.800588	4019
S1425 53-4	0.861228	0.234947	0.922035	3980
S1425 58-5	0.461954	0.126318	0.495727	3980
S1425 60-2	0.870048	0.234961	0.923363	4003
S1425 61-2	0.689891	0.182686	0.718015	4005
S1425 66-3	1.64278	0.450259	1.77062	4014
S1425 66-4	1.66791	0.456553	1.79129	3976
S1425 66-6	1.61853	0.433175	1.70303	4010
S1425 70-2	0.624839	0.17152	0.673565	3991
S1425 75-1	1.67281	0.434083	1.70609	4005
S1425 78-4	1.39253	0.378036	1.48608	4008
S1425 81-4	0.652839	0.180049	0.707228	3995
S1425 82-2	0.545419	0.148134	0.580959	3969
S1425 87-1	0.69174	0.188402	0.740393	4003
S1425B 1-1	0.623867	0.172265	0.675357	3963
S1425B 6-1	0.709018	0.193435	0.760447	4009
S1425D 2-1	0.419949	0.112468	0.442462	4021
S1425D 3-1	0.589908	0.16388	0.641293	3932
S1425D 4-1	0.621622	0.168613	0.663103	4015
S1425H 7-1	0.649663	0.177732	0.698799	4011
S1425L 3-1	0.693664	0.191221	0.751425	4002
S1425O 2-2	1.06019	0.292	1.14731	4000
S1425 33-6	0.457967	0.127364	0.499176	3958
S1425 34-7	0.953784	0.270443	1.06172	3986
S1425 35-4	0.724223	0.19608	0.77075	4007
S1425 35-5	0.858485	0.245387	0.964219	4001
S1425 35-7	0.915174	0.251622	0.989137	4008
S1425 36-3	0.377142	0.106214	0.415884	3942
S1425 36-5	0.402811	0.11076	0.43441	3970
S1425 37-3	0.429192	0.116704	0.458217	3988
S1425 37-4	0.451487	0.120436	0.47415	4033
S1425 37-5	0.441336	0.119537	0.469653	3999
S1425 37-6	0.611168	0.165927	0.652069	4003
S1425 38-2	0.742738	0.205109	0.80634	4009
S1425 38-6	0.479635	0.131202	0.515791	4009
S1425 39-2	0.592812	0.16136	0.634656	4017
S1425 39-4	0.517474	0.140952	0.553921	4003
S1425 41-3	0.369743	0.103216	0.403179	3902
S1425 41-4	0.384655	0.107858	0.424095	4012
S1425 42-3	0.735494	0.198027	0.778684	4013
S1425 43-3	0.658026	0.17437	0.685825	4017
S1425 46-7	0.518071	0.141461	0.55559	3993
S1425 47-7	0.44317	0.111534	0.437419	3969
S1425 49-2	0.572832	0.154607	0.607182	3992
S1425 51-3	0.580283	0.156833	0.617147	4025
S1425 51-5	0.488299	0.131056	0.51562	4022
S1425 51-5	0.449006	0.113656	0.445369	3955
S1425 51-7	0.573798	0.154183	0.605954	4004
S1425 52-4	0.490084	0.131307	0.515985	4002
S1425 53-3	0.519222	0.144157	0.56679	4011
S1425 54-3	0.565281	0.14132	0.554837	3987
S1425 55-3	0.403001	0.11086	0.4353	3989
S1425 55-5	0.469015	0.130157	0.511804	4013
S1425 57-2	0.653456	0.165126	0.649156	4009
S1425 57-3	0.625511	0.174509	0.686044	4009
S1425 64-2	0.580612	0.156284	0.60963	3879
S1425 64-3	0.447078	0.124997	0.490987	3995
S1425 64-3	0.549394	0.15595	0.607057	3844
S1425 64-4	0.456502	0.113257	0.44407	3965
S1425 64-5	0.61963	0.161011	0.633512	4023
S1425 64-6	0.579414	0.155913	0.607348	3856
S1425 65-3	0.543694	0.161114	0.633345	4008
S1425 67-2	0.428364	0.116558	0.456933	3962
S1425 68-1	0.545008	0.140445	0.55193	4003
S1425 68-3	0.570983	0.150911	0.590506	3931
S1425 72-1	0.550237	0.138865	0.54618	4017
S1425 73-2	0.425601	0.123163	0.4832	3975
S1425 75-3	0.438654	0.121818	0.478439	3993
S1425 77-3	0.816885	0.225715	0.887615	4014
S1425 78-3	0.550708	0.151699	0.596513	4013
S1425 80-1	0.437907	0.118192	0.465118	4026
S1425 80-2	0.56663	0.157131	0.616872	3986
S1425 81-1	0.57294	0.155057	0.609241	4000
S1425 82-1	0.356833	0.0988794	0.3864	3909
S1425 83-2	0.516191	0.138005	0.5427	4014
S1425 86-2	0.667714	0.181136	0.710305	3967
S1425 87-2	0.495874	0.136444	0.535212	3972
S1425 89-1	0.906945	0.245942	0.966808	4008
S1425B 1-2	0.480114	0.129713	0.510337	4022
S1425B 6-2	0.718882	0.194543	0.764893	4011
S1425D 2-2	0.437757	0.118729	0.466812	4011
S1425D 3-2	0.373702	0.101053	0.395532	3936
S1425G 4-1	0.650536	0.179737	0.706681	4011
S1425G 4-2	0.526113	0.14365	0.564863	4013
S1425H 1-1	0.39229	0.105123	0.413417	4015
S1425H 1-2	0.575428	0.159989	0.626139	3934
S1425H 1-3	0.717962	0.19487	0.765489	3996
S1425H 3-1	0.810917	0.219994	0.865169	4015
S1425H 3-2	0.656637	0.17904	0.704068	4014
S1425H 4-1	0.36397	0.100698	0.395918	4011
S1425K 1-2	0.59616	0.164242	0.646108	4020
S1425K 4-1	0.456572	0.125065	0.491901	4017
S1425K 4-2	0.630326	0.174305	0.685612	4018
S1425L 3-2	0.974208	0.267762	1.05271	4010
S1425M 13-1	0.555093	0.153352	0.602472	3998
S1425M 13-2	0.658273	0.183173	0.720536	4019
S1425M 14-1	0.535179	0.149416	0.584692	3932
S1425M 5-1	0.563938	0.155606	0.611878	4013
S1425M 5-2	0.631854	0.170691	0.670106	3986
S1425O 2-1	0.493216	0.137583	0.537647	3909
S1425O 7-3	0.610165	0.170477	0.667706	3947
S1425O 9-1	0.621295	0.170854	0.670827	3988
S1425O 9-2	0.460976	0.130176	0.512466	4032
S1425O 9-3	0.634159	0.17115	0.672677	4005
S1425O 9-4	0.583342	0.155817	0.612229	4000
S1425 44-3	0.107379	0.0297938	0.11343	3470
S1425 47-5	0.0515258	0.0138826	0.0527627	3441
S1425 50-2	0.976498	0.266576	1.04673	3989
S1425 54-2	0.174674	0.040656	0.155288	3525
S1425 55-4	0.384494	0.110449	0.421341	3504
S1425 57-4	0.174824	0.0481459	0.184266	3559
S1425 58-6	0.618518	0.146242	0.571687	3915
S1425 62-3	0.137827	0.033131	0.12656	3527
S1425 63-3	0.709966	0.200695	0.782777	3877
S1425 67-4	0.0163335	0.00403492	0.0153679	3477
S1425 69-2	0.7547	0.211316	0.828255	3959
S1425 72-2	0.0802507	0.0212112	0.080864	3493
S1425 83-1	0.133478	0.0371536	0.141843	3517
S1425 85-2	0.066826	0.0195157	0.0732534	3229
S1425 89-2	0.157003	0.0443605	0.168778	3459
S1425K 1-1	0.100248	0.0284449	0.108352	3479
S1425 38-4	0.0751633	0.019093	0.072806	3497
S1425 52-3	0.120469	0.0352236	0.133604	3407
S1425 57-3	0.112865	0.0287912	0.109509	3454
S1425 58-3	0.0526249	0.015829	0.0597263	3318
S1425 58-5	0.269039	0.0715257	0.274136	3583
S1425 58-6	0.0757866	0.0202927	0.0768397	3378
S1425 59-3	0.188147	0.0481394	0.184799	3610
S1425 62-3	0.0202516	0.00519387	0.0196831	3392
S1425 62-4	0.0626563	0.0155663	0.0586831	3303
S1425 62-5	0.197714	0.048059	0.186164	3762
S1425 66-5	0.177963	0.0536709	0.203528	3403
S1425 67-3	0.150324	0.0349699	0.13258	3399
S1425 68-2	0.0412706	0.0092871	0.0350114	3303
S1425 82-3	0.350623	0.101855	0.388237	3490
S1425 84-1	0.149063	0.0418596	0.159451	3479
S1425 85-1	0.00327407	0.000997779	0.00373602	3187
S1425 85-3	0.0110594	0.00423704	0.0157992	3116
S1425 86-1	0.0137704	0.00473325	0.0177063	3171
S1425 88-1	0.0580651	0.0180292	0.0678525	3274
S1425O 1-1	0.055434	0.0158188	0.0595441	3277
S1425O 1-2	0.204538	0.0581995	0.221915	3496
S1425O 7-1	0.177148	0.0519336	0.197498	3451
S1425O 7-2	0.18978	0.0457186	0.173147	3381
