# Supplementary material for: Record of low-temperature aqueous alteration of Martian zircon during the late Amazonian
Source: Nat Commun. 2019 Jun 11;10:2457. doi: 10.1038/s41467-019-10382-y (PMC6559952; doi:10.1038/s41467-019-10382-y)
Supplement: Supplementary file 4 — Supplementary Data 2 [file 41467_2019_10382_MOESM4_ESM.xlsx]

## Sheet: Data
Supplementary Data 2. U-Th-Pb isotope data for Hadean zircons from Western Australia
Name	[U] ppm	[Th] ppm	232Th/238UM	208Pb/206Pb	232Th/238UTI	207Pb/206Pb age (Ma)	2σ	Disc. (%)	Dα since 207/206 age
Wilde et al., 2001
74-36	258	178	0.695045	0.1645	0.660649	4363	4	3	5.70103e+18
74-37	449	347	0.77563	0.1895	0.760452	4350	3	3	1.00208e+19
74-38	450	1224	2.73989	0.2227	0.893087	4339	3	13	1.32761e+19
74-58	487	1731	3.58603	0.1419	0.566583	4267	5	60	1.55488e+19
74-59	454	765	1.69228	0.1637	0.655964	4326	4	40	1.15961e+19
74-60	390	1336	3.45508	0.1641	0.658644	4353	8	73	1.25837e+19
36-1	361	262	0.735337	0.1743	0.699668	4355	2	0	8.00567e+18
36-2	258	174	0.674898	0.1641	0.658165	4341	3	2	5.64724e+18
36-3	184	117	0.644679	0.1612	0.644268	4283	4	14	3.92893e+18
36-4	250	188	0.755483	0.1831	0.735393	4364	3	5	5.58421e+18
36-5	208	304	1.47067	0.1959	0.78319	4288	4	39	5.08042e+18
36-6	346	940	2.72981	0.2005	0.801387	4284	3	54	1.00373e+19
36-7	127	75	0.594314	0.1437	0.578551	4404	4	1	2.79431e+18
36-8	329	339	1.03753	0.2134	0.854755	4319	3	22	7.58649e+18
Cavosie et al., 2004
Sample 01JH36 (Quartzite located between East and West transect; UTM: Easting = 499,947, Northing = 7,106,431; 226 grains analyzed, sixteen seven-cycle analyses)
5-2	61	40	0.664825	0.1824	0.701948	3652	14	3.76768	1.05942e+18
56-2	172	101	0.61446	0.1456	0.558138	3586	10	5.5787	2.88234e+18
69-2	132	194	1.48075	0.1551	0.617943	4231	30	36.9599	3.17169e+18
69-3	95	71	0.755483	0.1045	0.418693	4324	36	19.3725	2.09415e+18
69-4	140	335	2.40747	0.1562	0.611751	3946	56	50.8866	3.50591e+18
69-6	206	423	2.06499	0.1329	0.524825	4084	22	39.0548	5.14534e+18
69-8	151	185	1.23899	0.1761	0.699581	4183	30	31.2314	3.4421e+18
69-9	159	201	1.26921	0.1704	0.681656	4298	28	31.8568	3.77975e+18
69-10	159	249	1.58148	0.1194	0.459827	3664	16	41.688	3.2211e+18
69-11	79	47	0.594314	0.1384	0.554047	4310	18	26.2676	1.68928e+18
69-12	162	208	1.28936	0.187	0.748378	4305	16	31.1475	3.87125e+18
86-2	378	87	0.231682	0.0619	0.238627	3681	6	4.30691	6.13192e+18
115-2	176	51	0.29212	0.077	0.303728	4065	30	13.8606	3.29302e+18
Sample 01JH42 (Metaconglomerate from East Transect; UTM: Easting = 500,036, Northing = 7,106,455; 94 grains analyzed, three seven-cycle analyses)
69b	176	58	0.332413	0.0829	0.324189	3921	12	17.385	3.16151e+18
69d	306	112	0.372705	0.0955	0.373887	3940	8	18.8013	5.56951e+18
75b	217	66	0.302193	0.0771	0.301995	3948	18	35.2604	3.91517e+18
Sample 01JH47 (Metaconglomerate from East Transect; located 4.0 m south of 01JH42; 70 grains analyzed, three seven-cycle analyses)
33-2	340	665	1.97433	0.0486	0.190442	3955	8	35.8597	8.03892e+18
b-2-2	218	154	0.715191	0.0935	0.340799	2724	14	13.9816	2.65202e+18
b-3-2	502	552	1.10804	0.1558	0.560736	2504	12	7.57248	5.9262e+18
Sample 01JH54 (Metaconglomerate from West Transect; UTM: Easting = 499,137, Northing = 7,105,849; 146 grains analyzed, 64 seven-cycle analyses)
10-2	123	128	1.0476	0.2742	1.08491	4116	8	1.07216	2.66512e+18
10-3	58	55	0.946872	0.2215	0.876289	4114	12	5.79458	1.23708e+18
10-4	85	69	0.825995	0.2129	0.842722	4123	10	0.693662	1.77732e+18
17-2	199	62	0.312266	0.0804	0.319304	4178	12	2.06535	3.87906e+18
17-3	392	224	0.574167	0.1129	0.447835	4158	10	5.31797	7.95408e+18
17-4	400	186	0.463363	0.1054	0.413413	3971	12	10.259	7.49045e+18
17-5	276	248	0.90658	0.1146	0.453103	4104	14	17.1824	5.81981e+18
17-6	383	178	0.463363	0.1184	0.469284	4145	6	17.3758	7.59413e+18
20-2	179	88	0.493582	0.1285	0.508244	4110	6	0.937506	3.52597e+18
20-3	152	172	1.13826	0.0919	0.362915	4084	14	11.4917	3.308e+18
34-2	164	60	0.372705	0.0962	0.381753	4165	12	-0.479258	3.2151e+18
34-3	259	113	0.433144	0.0827	0.32822	4167	10	5.84859	5.14584e+18
37-2	128	38	0.29212	0.077	0.298894	3797	14	-1.47066	2.19027e+18
37-3	218	113	0.523802	0.1392	0.543802	3904	6	2.64881	4.03002e+18
40-2	117	84	0.725264	0.1879	0.741754	4078	10	-2.16392	2.37291e+18
58-2	118	99	0.846141	0.2253	0.887153	4036	10	-2.67527	2.40976e+18
58-3	87	68	0.795776	0.2052	0.809317	4063	14	-3.47052	1.77508e+18
66-2	166	59	0.352559	0.0921	0.366145	4195	8	0.274009	3.27978e+18
66-3	88	46	0.533875	0.1395	0.553748	4170	12	4.993	1.77723e+18
66-4	139	51	0.372705	0.0989	0.392042	4147	26	1.01519	2.70965e+18
66-R1	230	441	1.93404	0.0893	0.350789	3996	14	66.604	5.48015e+18
66-R2	109	41	0.382778	0.1012	0.401377	4156	16	8.67522	2.13463e+18
68-2	154	242	1.58148	0.1813	0.719197	4159	8	8.49233	3.6737e+18
68-3	121	77	0.644679	0.1655	0.657194	4176	10	4.97983	2.49755e+18
68-R3	127	188	1.49082	0.1737	0.688925	4156	8	16.4992	2.98563e+18
77-1	73	40	0.554021	0.1476	0.585619	4162	26	6.37132	1.47705e+18
77-2	217	55	0.251828	0.0681	0.26245	3676	14	5.60974	3.52963e+18
77-3	350	406	1.16848	0.0605	0.232732	3645	14	31.2157	6.60678e+18
77-4	147	112	0.765556	0.1996	0.799723	4324	12	-1.71694	3.24835e+18
77-5	161	206	1.28936	0.1395	0.549203	4033	10	20.0158	3.52857e+18
77-6	69	41	0.594314	0.1206	0.481332	4260	14	18.3749	1.45219e+18
77-7	122	125	1.02746	0.1668	0.666609	4282	10	12.64	2.77849e+18
77-10	169	242	1.44045	0.1806	0.720801	4260	12	16.2032	4.07408e+18
77-11	142	99	0.705118	0.1944	0.772141	4180	14	1.39969	2.96567e+18
77-13	186	45	0.241755	0.0795	0.307022	3711	20	4.40521	3.05641e+18
78-2	198	77	0.392851	0.1045	0.41474	4167	10	6.10037	3.90042e+18
78-3	90	37	0.412998	0.0839	0.317393	3362	20	9.40523	1.34443e+18
78-4	111	45	0.402924	0.1004	0.395578	4046	12	10.9141	2.10813e+18
78-5	205	93	0.45329	0.1203	0.476528	4135	12	1.63794	4.04355e+18
78-6	272	529	1.96426	0.1176	0.452626	3654	24	72.3196	5.80927e+18
81-2	170	72	0.423071	0.1129	0.44622	4098	10	4.16353	3.2951e+18
81-3	138	60	0.433144	0.116	0.45861	4103	10	6.16399	2.68466e+18
81-4	201	12	0.0604387	0.0135	0.0519442	3649	10	12.8051	3.11808e+18
90-2	296	404	1.36994	0.2015	0.804362	4263	8	16.1492	7.06968e+18
90-3	672	679	1.01738	0.0806	0.319135	4128	8	60.2386	1.45449e+19
90-X	320	576	1.81316	0.163	0.650321	4254	8	63.0115	8.12953e+18
90-1	165	113	0.695045	0.0916	0.359608	3986	18	60.1482	3.22845e+18
90-2	333	176	0.533875	0.0583	0.230616	4112	14	29.8338	6.60694e+18
90-4	304	396	1.3095	0.2296	0.915924	4252	4	17.3493	7.16705e+18
90-5	101	64	0.644679	0.0727	0.286164	4030	12	19.4665	1.9873e+18
D2-X	344	285	0.836068	0.138	0.544834	4080	6	45.6962	7.11375e+18
D2	189	142	0.755483	0.162	0.638129	4042	10	8.46289	3.81016e+18
D7-X	372	309	0.836068	0.1984	0.793329	4291	8	63.6282	8.23016e+18
D7-2	507	887	1.76279	0.1832	0.732594	4292	8	65.2347	1.29366e+19
D7-3	275	173	0.634606	0.1472	0.590633	4348	6	8.01789	5.9859e+18
D7-4	327	569	1.75272	0.1397	0.556856	4239	8	46.3651	8.19792e+18
D7-5	526	1011	1.93404	0.1709	0.681222	4239	10	71.6831	1.35347e+19
D7-6	489	648	1.33972	0.0798	0.315322	4094	6	39.1572	1.10073e+19
Sample 01JH60 (Metaconglomerate from West Transect; 25 m southwest of the W74/01JH54 site; 100 grains analyzed, 15 seven-cycle analyses)
39-2	89	43	0.483509	0.1244	0.494017	4177	36	0.338629	1.78888e+18
39-3	194	68	0.352559	0.029	0.113306	3906	10	10.4355	3.48068e+18
47-2	133	173	1.3095	0.101	0.396844	4000	18	26.5695	2.89354e+18
51-2	35	11	0.312266	0.0866	0.342644	4116	16	0.188864	6.68954e+17
51-3	42	13	0.312266	0.0885	0.34888	4055	42	-0.28539	7.86111e+17
56-2	429	474	1.10804	0.1032	0.407466	4081	12	39.7128	9.28751e+18
64-2	54	40	0.74541	0.1963	0.773146	4040	12	-1.74915	1.08594e+18
68-4	91	52	0.564094	0.0952	0.374639	4026	12	7.46433	1.76875e+18
Sample 01JH63 (Quartzite from West Transect; UTM: Easting = 499,153, Northing = 7,105,794; 58 grains analyzed, eight seven-cycle analyses)
1-2	215	214	0.997238	0.2792	1.01836	2736	12	-0.950447	2.76966e+18
7-2	326	99	0.302193	0.0902	0.314983	1973	22	-3.00259	2.50517e+18
23-2	117	75	0.644679	0.1994	0.681002	1576	44	-1.30289	7.4615e+17
27-2	247	100	0.402924	0.1144	0.414486	2620	20	3.37007	2.70681e+18
53-2	411	185	0.45329	0.1582	0.545627	1752	44	11.5946	2.84145e+18
Sample 01JH65 (Quartzite from West Transect; UTM: Easting = 499,109, Northing = 7,105,840; 46 grains analyzed, one seven-cycle analysis)
22-2	181	8	0.0402924	0.0113	0.044565	4062	20	3.38156	3.22916e+18
Sample W74/3 (Metaconglomerate from West Transect; location published in Compston and Pidgeon (1986); 173 grains analyzed, 30 seven-cycle analyses)
7-2	150	65	0.433144	0.1141	0.450421	4078	10	2.31389	2.89358e+18
13-2	310	239	0.77563	0.2065	0.811759	4008	10	3.82767	6.20097e+18
15-2	70	13	0.191389	0.0504	0.198231	4017	28	4.22466	1.2641e+18
17-2	192	118	0.61446	0.0977	0.384178	4013	8	20.8422	3.74423e+18
30-2	117	59	0.503656	0.1266	0.497789	4012	10	10.6644	2.23676e+18
30-3	121	49	0.412998	0.1053	0.416283	4102	44	9.18715	2.34053e+18
32-2	297	472	1.60162	0.1255	0.495811	4091	8	42.488	6.95303e+18
36-2	139	46	0.332413	0.0853	0.334434	3964	14	8.04101	2.53398e+18
36-3	129	42	0.32234	0.0835	0.327181	3954	24	15.904	2.34146e+18
41-2	67	43	0.644679	0.1691	0.668906	4112	12	4.7187	1.35598e+18
58-2	142	75	0.533875	0.1403	0.552751	4045	8	12.2095	2.75614e+18
62-2	255	72	0.282047	0.07	0.277248	4133	12	17.0712	4.87218e+18
74-2	175	155	0.896507	0.0884	0.348067	4035	22	28.7219	3.60077e+18
114-2	211	70	0.332413	0.0567	0.223144	4027	10	8.00142	3.9289e+18
127-2	191	166	0.876361	0.2319	0.909043	3961	8	1.38577	3.82496e+18
127-3	211	187	0.886434	0.2364	0.929632	4014	6	0.354577	4.31221e+18
131-2	451	91	0.201462	0.0528	0.209086	4130	14	5.79495	8.48033e+18
131-4	521	100	0.191389	0.049	0.193747	4105	12	7.10212	9.69853e+18
133-2	95	36	0.382778	0.1018	0.399892	3996	12	8.4401	1.76603e+18
134-2	147	139	0.956946	0.124	0.485757	3950	16	20.8658	2.9709e+18
134-3	101	52	0.523802	0.1403	0.550731	3984	12	5.95825	1.91664e+18
143-2	101	26	0.261901	0.06	0.238014	4159	24	-1.08483	1.93722e+18
152-2	122	56	0.463363	0.1197	0.471139	4029	12	5.83421	2.32653e+18
154-1	61	18	0.302193	0.079	0.313479	4164	66	6.5755	1.18009e+18
154-2	59	18	0.302193	0.0784	0.309436	4075	16	2.40608	1.1107e+18
160-2	524	133	0.251828	0.0746	0.274169	2867	10	22.1432	6.22001e+18
170-2	89	28	0.312266	0.0848	0.334575	4069	14	16.2055	1.6751e+18
174-2	134	99	0.74541	0.1984	0.783958	4094	14	1.3223	2.74162e+18
174-3	147	92	0.634606	0.1598	0.630788	4077	10	-1.58674	2.93327e+18
Valley et al., 2014
1	140	92	0.68	0.1702	0.684329	4382	5	1	3.09456e+18
2	138	95	0.71	0.1813	0.728208	4365	5	0	3.0505e+18
3	93	66	0.74	0.1857	0.746288	4374	6	0	2.06896e+18
4	61	16	0.27	0.073	0.276435	3379	13	2	8.91367e+17
5	119	189	1.64	0.0954	0.361515	3391	12	17	2.19561e+18
6	58	43	0.77	0.091	0.345634	3430	16	11	9.43975e+17
Pidgeon et al., 2017
GROUP 1 GRAINS
Group 1 Grains from Mount 1
Grain 5
#5-1	68	25	0.36	0.0923221	0.36	3873	11	1.25398	1.21025e+18
#5-2	76	26	0.34	0.0898273	0.35	3860	6	-1.64677	1.34028e+18
Grain 104
#104-1	61	43	0.71	0.172879	0.68	4018	8	-2.48145	1.21041e+18
#104-2	61	43	0.7	0.175442	0.69	4016	9	0.14436	1.20961e+18
Grain 127
#127-1	95	53	0.55	0.134009	0.53	4109	9	0.28668	1.89282e+18
#127-2	95	63	0.67	0.16441	0.65	4103	8	-0.726504	1.92418e+18
#127-3	104	58	0.56	0.136463	0.54	4118	4	0.318216	2.07813e+18
Grain 142
#142-1	40	23	0.57	0.142242	0.56	4033	11	-1.14178	7.79758e+17
#142-2	46	25	0.54	0.137055	0.54	4046	9	0.73779	8.95558e+17
Grain C26
c26-1	117	134	1.15	0.292508	1.15	4010	4	-1.32357	2.49157e+18
c26-2	177	218	1.23	0.307714	1.21	4013	3	-0.470297	3.82524e+18
c26-3	93	92	0.98	0.24421	0.96	4008	5	-2.72821	1.92962e+18
Grain C108
c108-1	57	81	1.43	0.364061	1.38	3396	7	0.430871	1.02645e+18
c108-2	64	97	1.51	0.390189	1.48	3407	6	0.0962	1.17446e+18
Grain C115
c115-1	59	47	0.81	0.195713	0.77	4022	6	-0.808883	1.19081e+18
c115-2	127	82	0.65	0.160052	0.63	4030	3	-1.36978	2.50412e+18
Group 1 Grain from Mount A
Grain 122
122-1	49	27	0.56	0.144325	0.56	3790	7	1.38976	8.76423e+17
122-2	78	37	0.48	0.126315	0.49	3786	7	1.16327	1.37402e+18
122-3	59	28	0.48	0.126737	0.49	3730	8	2.55059	1.01934e+18
GROUP 2 GRAINS
Group 2 Grains from Mount 1
Grain 39
#39-1	168	369	2.2	0.265339	1.04	3959	11	62.1956	4.11346e+18
#39-2	149	143	0.96	0.303864	1.19	3945	10	38.7772	3.01342e+18
#39-3	74	100	1.36	0.330463	1.3	4020	5	-0.661387	1.63324e+18
#39-4	74	72	0.97	0.238922	0.94	4022	8	-2.80837	1.5383e+18
Grain 49
#49-1	87	42	0.49	0.113836	0.45	4101	8	-4.71259	1.70602e+18
#49-2	75	49	0.66	0.159389	0.63	4099	6	-1.9758	1.51454e+18
#49-3	114	71	0.63	0.154311	0.61	4101	4	-2.0226	2.2914e+18
#49-4	75	27	0.37	0.0911947	0.36	4078	9	-1.33809	1.42764e+18
#49-5	280	213	0.76	0.0967942	0.38	3986	7	81.1408	5.55069e+18
Grain 63
#63-1	37	22	0.58	0.144386	0.56	3783	23	0.196936	6.65361e+17
#63-1	1084	4150	3.83	0.191328	0.75	3961	19	82.8488	3.25225e+19
Grain 191
#191-1	1165	6321	5.42	0.120201	0.47	3919	11	97.1366	4.06944e+19
#191-2	6	2	0.32	0.0838516	0.33	4027	16	-2.9117	1.11755e+17
#191-3	285	571	2.01	0.0772987	0.3	3794	4	74.8973	6.4356e+18
Grain 208
#208-1	364	261	0.72	0.0936715	0.37	4088	10	36.8097	7.40526e+18
#208-2	231	87	0.38	0.0906418	0.36	4179	8	-1.03762	4.55804e+18
#208-3	607	1220	2.01	0.0912605	0.36	4066	38	61.0133	1.49838e+19
Grain C43
c43-1	477	152	0.32	0.0821573	0.32	3854	3	-2.26302	8.35817e+18
c43-2	440	108	0.25	0.0642966	0.25	3825	4	-1.84053	7.52889e+18
c43-3	742	401	0.54	0.106601	0.41	3642	2	21.5813	1.25783e+19
Grain C71
c71-1	139	229	1.64	0.403347	1.53	3408	4	12.407	2.60414e+18
c71-2	204	372	1.82	0.461698	1.75	3395	3	-2.63572	3.90612e+18
Grain C104
c104-1	66	52	0.79	0.199461	0.79	4133	7	-0.660793	1.37891e+18
c104-2	375	473	1.26	0.0562607	0.22	3920	9	36.8311	7.89844e+18
Group 2 Grains from Mount A
Grain 46
46-1	411	159	0.39	0.0208719	0.08	3584	3	2.24626	6.63375e+18
46-2	351	81	0.23	0.056473	0.22	3857	4	2.12468	6.05568e+18
46-3	3743	7718	2.06	0.0948549	0.36	3417	45	87.3301	7.4804e+19
Grain 79
79-1	195	168	0.86	0.0355948	0.14	4017	4	22.7788	3.97263e+18
79-2	207	23	0.11	0.0254065	0.1	4029	6	13.6798	3.70009e+18
79-3	182	127	0.7	0.175972	0.7	4205	5	0.620768	3.83191e+18
Group 2 Grains from Mount B
Grain 35
35-1	260	144	0.55	0.162905	0.64	3998	5	43.1261	4.99146e+18
35-2	264	179	0.68	0.169081	0.67	4141	2	-0.0467377	5.42717e+18
35-3	1081	1979	1.83	0.153056	0.59	3680	12	52.516	2.29101e+19
Grain 66
66-1	151	52	0.35	0.0862422	0.34	4056	8	0.696946	2.8454e+18
66-2	288	166	0.58	0.158088	0.62	3969	4	27.0513	5.49791e+18
66-3	1010	5193	5.14	0.115478	0.45	3862	13	85.3617	3.37169e+19
66-4	531	708	1.33	0.154933	0.61	4034	8	45.452	1.17398e+19
Grain 81
81-1	356	1153	3.24	0.064627	0.25	3739	14	58.3116	9.28373e+18
81-2	323	807	2.5	0.0924821	0.36	3844	9	23.7044	7.93692e+18
81-3	149	32	0.21	0.0536359	0.21	3941	5	-0.575095	2.63731e+18
81-4	240	379	1.58	0.0793856	0.31	3897	13	6.45089	5.26929e+18
81-5	170	299	1.76	0.0668325	0.26	3834	8	18.5457	3.75473e+18
81-6	415	32	0.08	0.0210776	0.08	3418	3	-3.57993	5.93348e+18
Grain 91
91-1	332	105	0.32	0.0819268	0.32	3901	3	-1.67943	5.90884e+18
91-2	1203	1307	1.09	0.105226	0.41	3860	2	58.9209	2.41494e+19
91-3	652	272	0.42	0.107954	0.42	3835	6	8.62319	1.15593e+19
91-4	1538	2827	1.84	0.0513452	0.2	3855	3	77.2901	3.46052e+19
91-5	254	60	0.24	0.0615481	0.24	3873	4	-0.504912	4.41084e+18
Grain 97
97-1	422	336	0.8	0.178273	0.7	3989	3	9.84079	8.42485e+18
97-2	307	207	0.67	0.17006	0.67	4045	2	-2.03656	6.11344e+18
97-3	101	280	2.78	0.0635545	0.25	4019	9	58.3515	2.72006e+18
Grain 123
123-1	711	558	0.78	0.114453	0.45	4011	3	58.2708	1.42699e+19
123-2	547	639	1.17	0.106829	0.42	4010	4	55.2227	1.16914e+19
123-3	323	100	0.31	0.0798277	0.31	3804	9	4.77915	5.55368e+18
Grain 142
142-1	905	2914	3.22	0.135394	0.51	3289	3	61.4484	2.01425e+19
142-2	366	209	0.57	0.140505	0.53	3313	3	-0.745192	5.52873e+18
142-3	371	2145	5.78	0.193241	0.73	3338	5	23.9542	1.10632e+19
142-4	369	211	0.57	0.132575	0.5	3310	3	3.776	5.56847e+18
142-5	730	448	0.61	0.204962	0.76	3020	16	17.4692	9.90127e+18
GROUP 3 GRAINS
Group 3 Grains from Mount 1
Grain 271
#271-1	51	35	0.68	0.165331	0.65	4010	5	-2.36491	1.00607e+18
#271-2	70	44	0.62	0.156014	0.61	3918	6	13.5578	1.32586e+18
Grain 282
#282-1	137	430	3.14	0.183015	0.73	4250	5	13.7853	4.14449e+18
#282-2	132	207	1.56	0.180214	0.72	4277	3	0.654267	3.26487e+18
Grain 55
#55-1	1124	5685	5.06	0.11997	0.47	3951	4	85.5942	3.82627e+19
#55-2	127	77	0.61	0.111762	0.44	4033	8	3.50443	2.4894e+18
#55-3	357	804	2.25	0.0787224	0.31	4037	7	49.7273	9.02964e+18
#55-4	800	2872	3.59	0.0766136	0.3	3943	4	77.2395	2.3227e+19
Group 3 Grains from Mount A
Grain 11
2020-01-12	50	25	0.51	0.132169	0.52	4022	15	0.142313	9.58314e+17
2020-02-12	298	94	0.32	0.0799468	0.31	3779	6	22.0559	5.08515e+18
2020-03-12	99	43	0.44	0.109366	0.43	4011	4	-1.0256	1.86835e+18
2020-04-12	188	110	0.59	0.153944	0.6	3865	5	14.3446	3.47101e+18
2020-05-12	169	72	0.43	0.133418	0.52	3865	4	23.8922	3.032e+18
2020-06-12	106	67	0.63	0.15511	0.61	4015	3	0.845568	2.07483e+18
Grain 32
32-1	337	455	1.35	0.149734	0.6	4326	3	55.4856	8.18828e+18
32-2	144	87	0.6	0.151861	0.61	4366	4	-0.744105	3.13857e+18
32-3	125	108	0.86	0.155259	0.62	4269	4	1.20553	2.76178e+18
Group 3 Grains from Mount B
Grain 56
56-1	1509	1342	0.89	0.136822	0.53	3762	6	89.4074	2.83568e+19
56-2	1114	1673	1.5	0.162414	0.63	3785	81	72.1302	2.32876e+19
56-3	7327	25235	3.44	0.102732	0.38	2978	17	93.4202	1.48942e+20
56-4	1603	3924	2.45	0.180869	0.7	3747	13	86.9668	3.78924e+19
Grain 65
65-1	371	349	0.94	0.168979	0.64	3382	4	0.592198	6.14127e+18
65-2	305	912	2.99	0.183788	0.7	3477	3	13.5071	7.05526e+18
65-3	621	2336	3.76	0.16338	0.62	3415	3	46.8499	1.54272e+19
65-4	375	164	0.44	0.110188	0.42	3490	4	-0.0416051	5.90448e+18
Grain 128
128-1	158	601	3.8	0.0584631	0.23	4021	8	74.5053	4.81643e+18
128-2	116	43	0.37	0.0933114	0.37	4152	5	0.725873	2.26652e+18
128-3	811	4177	5.15	0.161637	0.64	4128	3	86.4029	2.94001e+19
128-4	858	4532	5.29	0.0715274	0.28	3938	7	93.6634	2.97346e+19
128-5	130	446	3.43	0.0558407	0.22	4045	8	61.3972	3.82507e+18
Grain 151
151-1	2485	10723	4.31	0.11034	0.43	3863	14	95.6266	7.62472e+19
151-2	1706	8402	4.93	0.145135	0.56	3696	28	89.8091	5.28472e+19
151-3	441	385	0.87	0.145653	0.57	3933	5	32.6631	8.75562e+18
151-4	1251	6470	5.17	0.153356	0.6	3929	35	80.1352	4.2773e+19
GROUP 4 GRAINS
Group 4 Grains from Mount A
Grain 6
2020-01-07	895	1210	1.35	0.0462604	0.18	3837	12	67.194	1.86018e+19
2020-02-07	862	7189	8.34	0.0771697	0.3	3822	5	54.2312	3.73508e+19
2020-03-07	1535	8275	5.39	0.0636809	0.24	3298	36	63.7829	4.34741e+19
2020-04-07	2089	629	0.3	0.0230902	0.09	3866	8	78.3352	3.66345e+19
Grain 113
113-1	267	148	0.55	0.13817	0.52	3274	3	4.67496	3.96128e+18
113-2	255	215	0.84	0.159212	0.6	3297	3	3.13332	4.01997e+18
113-3	772	556	0.72	0.140959	0.53	3258	5	63.3614	1.17321e+19
113-4	444	1731	3.9	0.164683	0.62	3280	3	55.2032	1.06764e+19
Group 4 Grains from Mount B
Grain 57
57-2	932	1311	1.41	0.188211	0.75	4234	4	80.5984	2.22017e+19
57-3	529	750	1.42	0.204983	0.82	4298	4	67.7836	1.28752e+19
57-4	419	841	2.01	0.14505	0.58	4291	7	70.4192	1.10856e+19
Grain 72
72-1	694	232	0.33	0.0804382	0.31	3676	14	87.2074	1.14626e+19
72-2	120	39	0.33	0.0807114	0.32	4150	5	0.612164	2.3237e+18
72-3	937	1027	1.1	0.0957063	0.38	4174	6	80.0478	2.08666e+19
Grain 156
156-1	237	108	0.46	0.118031	0.46	3864	13	2.94894	4.27359e+18
156-2	404	573	1.42	0.0995798	0.39	3946	6	58.9953	8.79529e+18
156-3	327	784	2.4	0.107323	0.42	3933	7	70.556	8.15981e+18
GROUP 5 GRAINS
Group 5 Grains from Mount A
Grain 91
91-1	141	73	0.52	0.13715	0.52	3400	3	2.11119	2.17951e+18
91-2	146	23	0.16	0.0414302	0.16	3711	10	2.59951	2.36044e+18
91-3	115	70	0.6	0.163592	0.62	3393	4	-2.03856	1.80274e+18
91-4	170	53	0.31	0.0817817	0.31	3396	4	-0.629565	2.5241e+18
Grain 114
114-1	84	26	0.31	0.0781892	0.31	4150	8	0.321901	1.62197e+18
114-2	99	36	0.37	0.0932102	0.37	4170	10	-0.630109	1.94318e+18
114-3	115	41	0.36	0.0908004	0.36	4150	5	0.117011	2.23974e+18
114-4	41	10	0.26	0.0683796	0.27	4082	9	0.401916	7.64883e+17
Group 5 Grains from Mount B
Grain 30
2020-01-31	290	51	0.18	0.0455343	0.18	4101	9	4.79207	5.37498e+18
30-2	99	54	0.55	0.136998	0.54	4053	21	2.18528	1.93251e+18
2020-03-31	59	36	0.61	0.154552	0.61	4075	16	-0.115683	1.17331e+18
2020-05-01	56	30	0.54	0.133501	0.53	4172	11	-2.11568	1.13429e+18
Grain 34
34-1	167	31	0.19	0.0501302	0.19	3394	4	-0.54209	2.41771e+18
34-2	229	88	0.38	0.0991178	0.38	3588	5	0.266073	3.69972e+18
34-3	235	101	0.43	0.112193	0.43	3583	4	-0.0899677	3.82212e+18
34-4	216	85	0.39	0.101732	0.39	3587	3	-1.46094	3.49447e+18
Grain 58
58-1	262	128	0.49	0.136899	0.54	4065	7	-8.85949	5.08277e+18
58-2	103	56	0.54	0.134348	0.53	4067	4	0.153914	2.01921e+18
58-3	140	40	0.29	0.068359	0.27	4087	5	-1.46423	2.63653e+18
