# Supplementary material for: Record of low-temperature aqueous alteration of Martian zircon during the late Amazonian
Source: Nat Commun. 2019 Jun 11;10:2457. doi: 10.1038/s41467-019-10382-y (PMC6559952; doi:10.1038/s41467-019-10382-y)
Supplement: Supplementary file 5 — Supplementary Data 3 [file 41467_2019_10382_MOESM5_ESM.xlsx]

## Sheet: Data
Supplementary Data 3. U-Th-Pb isotope data for lunar zircons
Compston et al., 1984
	Spot	U (ppm)	Th (ppm)	Th/U m	207Pb/206Pb	1σ (abs)	208Pb/206Pb	1σ (abs)	Th/U t-i	206Pb/238U	1σ (abs)	Upper-int. age (Ma)	1σ (Ma)	Lower-int. age (Ma)	1σ (Ma)	Dα	Dα metamage
	15A-1	300	103	0.333	0.537	8	0.0852	1	0.342027	0.903	18	4356	+23/-14	1680	580	6.22531e+18	1.9347e+18
	15B-1	307	215	0.702	0.5338	9	0.1766	6	0.708943	0.918	5	4356	+23/-14	1680	580	6.78101e+18	2.12775e+18
	15B-2	329	240	0.728	0.5346	7	0.1818	3	0.729818	0.938	11	4356	+23/-14	1680	580	7.30287e+18	2.29318e+18
	15B-3	396	323	0.816	0.5345	10	0.2023	6	0.812113	0.931	7	4356	+23/-14	1680	580	8.91788e+18	2.80623e+18
	16A-1	154	136	0.885	0.5394	25	0.222	6	0.891197	0.896	2	4356	+23/-14	1680	580	3.50697e+18	1.10533e+18
	16A-2-1	165	138	0.838	0.542		0.2084		0.836601	0.919		4356	+23/-14	1680	580	3.72858e+18	1.17387e+18
	16A-2-2&3	174	168	0.971	0.5453	8	0.2355	5	0.945392	0.962	1	4356	+23/-14	1680	580	4.01612e+18	1.26823e+18
	16A-3	141	137	0.977	0.5493	23	0.256	3	1.02769	0.888	8	4356	+23/-14	1680	580	3.25767e+18	1.02887e+18
	16B-1	356	213	0.597	0.5371	22	0.1547	7	0.621028	0.905	1	4356	+23/-14	1680	580	7.72732e+18	2.41835e+18
	16B-2	373	228	0.61	0.5353	20	0.1571	8	0.630662	0.978	8	4356	+23/-14	1680	580	8.11441e+18	2.54035e+18
Leont'eva et al., 2005
	Point	U (ppm)	Th (ppm)	Th/U m	207Pb/206Pb	1σ (abs)	208Pb*/206Pb*	1σ (abs)	Th/U t-i	206Pb/238U	1σ (abs)	Disc. (%)	207Pb*/206Pb* age (Ma)	1σ (abs)	Dα
	Zr-MET2	48	18	0.382779	0.538	0.006	0.0948808	0.00105815	0.380728	0.823	0.009	-	4349	18	9.99542e+17
	ZR-MET1	51	19	0.382779	0.547	0.007	0.0985736	0.00126145	0.396122	0.831	0.01	-	4373	18	1.06957e+18
Nemchin et al., 2008
	Spot	U (ppm)	Th (ppm)	Th/U m	207Pb/206Pb	1σ (%)	208Pb/206Pb	1σ (%)	Th/U t-i	206Pb/238U	1σ (%)	Disc. (%)	207Pb*/206Pb* age (Ma)	1σ (Ma)	Dα
	Westernpartofthetraverse
	Sample14303
	Section49
	1-1	74	27	0.37	0.5339	16	0.143708	2	0.576271	0.996016	11	-3	4338	4	1.53284e+18
	1-2	74	24	0.33	0.5196	16	0.0851362	1	0.340573	0.976562	12	-2	4298	4	1.50252e+18
	2-1	149	64	0.43	0.5189	26	0.163549	7	0.65417	0.97371	13	-2	4296	7	3.08124e+18
	2_2	199	135	0.68	0.5299	17	0.24623	1	0.986729	1.00604	11	-4	4327	5	4.33977e+18
	3-1	541	319	0.59	0.5262	7	0.151181	1	0.605434	0.969932	11	-1	4316	2	1.15796e+19
	4-1	574	350	0.61	0.5369	8	0.166249	1	0.666987	0.99108	11	-2	4346	2	1.24449e+19
	Section52
	1-1	41	27	0.68	0.4257	23	0.17999	2	0.707293	0.984252	12	-10	4002	8	8.02794e+17
	2-1	305	418	1.38	0.5329	9	0.347599	1	1.39363	1.05042	11	-7	4335	2	7.45434e+18
	3-1	67	50	0.74	0.4795	184	0.801507	44	3.18333	0.909091	41	0	4179	56	1.41061e+18
	3-2	62	47	0.77	0.5249	104	0.203672	2	0.815495	0.954198	11	0	4313	29	1.36448e+18
	3-3	61	29	0.49	0.4634	62	0.335534	7	1.32862	0.869565	12	2	4129	20	1.20554e+18
	4-1	46	26	0.57	0.5348	182	1.64839	47	6.61089	0.97561	41	-1	4340	49	9.87823e+17
	41759	164	111	0.68	0.4891	12	0.179791	1	0.715365	0.931966	12	-1	4209	4	3.44493e+18
	41760	134	93	0.7	0.488	31	0.30684	11	1.22058	0.953289	11	-3	4205	9	2.81948e+18
	41790	47	23	0.5	0.5226	23	0.137415	1	0.549973	0.960615	12	-1	4306	7	9.8541e+17
	41791	68	33	0.48	0.5303	21	0.134086	1	0.537363	0.998004	11	-3	4328	6	1.43458e+18
	41792	76	41	0.54	0.5359	18	0.154592	1	0.620107	0.974659	13	-1	4343	5	1.62628e+18
	41820	44	24	0.55	0.5277	24	0.141481	1	0.566724	0.969932	12	-1	4320	7	9.35745e+17
	41851	88	59	0.67	0.4701	26	0.313001	4	1.24097	0.948767	12	-4	4150	8	1.81194e+18
	41882	76	54	0.71	0.4575	41	0.365641	12	1.44618	0.864304	12	2	4110	13	1.55548e+18
	41912	69	28	0.41	0.5185	105	1.48588	30	5.94291	1.0142	12	-5	4295	29	1.42039e+18
	41943	61	16	0.26	0.4887	85	0.427067	24	1.69904	0.94518	19	-2	4207	26	1.18942e+18
	Sample14305
	Section19
	41639	1457	1639	1.13	0.5301	14	0.331788	4	1.32959	1.09051	10	-10	4327	4	3.41925e+19
	41670	107	87	0.82	0.5076	52	0.545728	17	2.17861	0.982318	12	-3	4264	15	2.34046e+18
	41698	60	36	0.6	0.5404	49	0.83088	15	3.33529	0.930233	11	3	4355	13	1.30233e+18
	41729	43	22	0.53	0.4167	204	0.704316	45	2.76239	0.844595	46	1	3970	71	8.11731e+17
	41730	124	76	0.61	0.4305	42	0.204834	2	0.805742	0.878735	12	-1	4019	14	2.42222e+18
	41759	36	12	0.34	0.514	27	0.105061	1	0.419872	0.982318	15	-3	4282	8	7.28443e+17
	41790	51	16	0.32	0.4914	107	1.68649	11	6.71315	0.929368	13	0	4216	32	1.0068e+18
	41791	88	28	0.32	0.5195	46	0.108784	2	0.435172	0.977517	11	-2	4298	13	1.78479e+18
	Centralpartofthetraverse
	Sample14306
	Section60
	41639	39	22	0.58	0.4836	20	0.184826	5	0.734644	0.93985	17	-2	4192	6	7.99015e+17
	41670	26	16	0.62	0.4899	23	0.177652	2	0.70694	0.904977	19	1	4211	7	5.40733e+17
	41698	44	30	0.69	0.4878	19	0.195861	3	0.779116	0.909091	17	1	4205	6	9.23864e+17
	41729	29	17	0.6	0.4869	38	0.309134	14	1.22948	0.938086	21	-2	4202	12	5.98351e+17
	41759	11	4	0.35	0.4814	185	0.717232	50	2.84965	0.873362	62	3	4185	57	2.16959e+17
	41790	33	16	0.47	0.4862	20	0.127357	1	0.50646	0.952381	17	-3	4200	6	6.68417e+17
	41820	33	20	0.59	0.4878	25	0.174957	2	0.695962	0.912409	19	1	4205	7	6.83895e+17
	Section150
	41639	73	42	0.58	0.5366	18	0.152137	1	0.610332	0.95057	12	1	4345	5	1.57284e+18
	41640	76	43	0.57	0.5365	17	0.151106	1	0.606195	0.967118	11	0	4345	5	1.63477e+18
	41670	83	45	0.55	0.5339	18	0.143488	1	0.57539	1.00301	11	-3	4338	5	1.77413e+18
	41671	41	13	0.33	0.5311	23	0.113326	2	0.45422	0.957854	14	0	4330	6	8.3985e+17
	41698	154	85	0.55	0.5321	11	0.14007	1	0.561514	1.05152	10	-7	4333	3	3.29221e+18
	41729	151	57	0.38	0.4469	23	0.0970679	1	0.383116	0.899281	12	-1	4075	8	2.88067e+18
	41730	154	49	0.32	0.4156	15	0.0881234	1	0.345566	0.88968	12	-3	3967	5	2.80362e+18
	41731	121	70	0.58	0.4168	12	0.152274	1	0.597269	0.877193	15	-2	3971	4	2.31229e+18
	41732	78	60	0.78	0.4809	32	0.194389	1	0.772282	0.933707	12	-2	4184	10	1.65124e+18
	41733	137	82	0.6	0.4805	128	0.176849	5	0.702556	0.97561	22	-5	4183	39	2.8156e+18
	Sample14066
	Section47
	41639	25	11	0.44	0.4786	28	0.154918	2	0.61521	0.977517	36	-5	4177	9	4.9864e+17
	41670	123	62	0.51	0.5392	13	0.137247	1	0.550831	1.0142	34	-4	4352	3	2.62313e+18
	41698	39	13	0.31	0.4948	29	0.0949016	1	0.377989	0.934579	37	-1	4226	9	7.75151e+17
	41729	126	50	0.4	0.4738	12	0.113386	1	0.449869	0.937207	36	-2	4162	4	2.48163e+18
	41759	271	152	0.57	0.4711	11	0.162446	2	0.644172	0.981354	35	-6	4153	3	5.47986e+18
	Easternpartofthetraverse
	Sample14083
	Section35
	41639	57	35	0.61	0.5294	21	0.20357	6	0.815678	1.04932	10	-7	4325	6	1.22864e+18
	41670	225	260	1.16	0.4398	9	0.308247	1	1.21486	0.953289	11	-7	4051	3	4.86356e+18
	41698	30	15	0.5	0.4415	24	0.130247	2	0.513516	0.86881	14	1	4057	8	5.81659e+17
	41729	75	36	0.48	0.4742	26	0.128205	1	0.508698	0.942507	12	-3	4163	8	1.49986e+18
	41759	28	24	0.86	0.4874	46	0.351805	7	1.39936	1.18906	9	-20	4204	14	6.054e+17
	41790	207	79	0.39	0.5075	23	0.0920184	1	0.367325	0.971817	12	-3	4263	7	4.19983e+18
	41791	241	98	0.41	0.5088	16	0.0980098	1	0.391337	0.985222	11	-4	4267	5	4.91794e+18
	41820	101	62	0.62	0.4892	15	0.14803	1	0.588991	0.947867	12	-2	4209	4	2.09865e+18
	41821	43	14	0.33	0.4913	21	0.0820985	1	0.326778	0.949668	12	-2	4215	6	8.50436e+17
	Sample14321
	Section16
	41639	87	48	0.55	0.4403	32	0.51279	6	2.02125	0.931099	12	-5	4053	11	1.70015e+18
	41670	79	41	0.53	0.4322	125	1.41421	22	5.56498	0.860585	28	1	4025	42	1.52079e+18
	41671	130	45	0.35	0.4311	16	0.113177	1	0.445251	0.901713	12	-3	4021	6	2.42224e+18
	14321sawdust
	41670	8	3	0.36	0.4204	61	0.108314	7	0.425175	0.902527	53	-4	3984	22	1.48017e+17
	41671	7	3	0.36	0.4161	59	0.10783	7	0.42287	0.925926	44	-6	3968	21	1.3009e+17
	41639	808	333	0.41	0.4274	5	0.111033	1	0.436476	0.919963	37	-5	4008	2	1.51723e+19
	20-1	30	10	0.34	0.5362	27	0.0892678	3	0.358096	0.971817	37	-1	4344	7	6.19066e+17
	20-2	32	12	0.37	0.5362	28	0.101477	3	0.407073	0.985222	36	-2	4344	8	6.65315e+17
	20-3	33	11	0.35	0.5261	24	0.088044	2	0.352589	0.985222	19	-2	4316	7	6.7498e+17
	20-4	33	12	0.36	0.5369	24	0.0920184	2	0.369175	1.00908	19	-3	4346	7	6.85137e+17
	41973	225	104	0.47	0.5339	11	0.122122	1	0.489713	0.99108	34	-2	4338	3	4.74233e+18
	41974	263	127	0.49	0.535	10	0.129142	1	0.517957	0.993049	35	-2	4341	3	5.56876e+18
	41943	52	28	0.54	0.5038	22	0.142427	3	0.568173	0.935454	37	0	4252	6	1.08107e+18
	41944	31	18	0.59	0.5006	29	0.156721	5	0.624854	0.943396	38	-1	4243	9	6.47399e+17
	41912	51	29	0.57	0.4956	22	0.149719	4	0.596395	0.97561	36	-4	4228	7	1.05779e+18
	41913	53	29	0.55	0.4946	21	0.150814	3	0.600651	0.974659	36	-4	4225	6	1.0941e+18
	41851	15	6	0.42	0.488	83	0.121273	10	0.482415	0.736377	55	15	4205	25	2.9973e+17
	41852	16	5	0.32	0.4617	62	0.0994016	7	0.393461	0.788644	50	9	4123	20	3.06407e+17
	13-1	61	26	0.43	0.5586	77	0.115254	4	0.464023	1.05485	33	-5	4404	20	1.30415e+18
	13-2	64	30	0.46	0.5339	81	0.123172	3	0.493925	0.967118	37	-1	4338	22	1.35049e+18
	14-1	88	31	0.36	0.4791	39	0.0961538	2	0.381869	0.923361	37	-1	4178	12	1.72817e+18
	14-2	82	29	0.35	0.471	29	0.0952763	2	0.377814	0.918274	38	-1	4153	9	1.59776e+18
	14-3	89	33	0.38	0.4604	67	0.096048	2	0.380095	0.895255	19	0	4119	22	1.72042e+18
	21-1	50	26	0.53	0.5148	19	0.135041	2	0.539749	0.965251	19	-2	4284	5	1.04668e+18
	21-2	51	27	0.54	0.5113	33	0.132013	2	0.52733	1.001	18	-5	4274	10	1.066e+18
	21-3	78	43	0.55	0.5187	32	0.141042	2	0.564113	0.967118	18	-2	4295	9	1.6475e+18
	24-1	12	4	0.33	0.3957	42	0.0986114	6	0.384984	0.897666	28	-6	3893	16	2.1367e+17
	24-2	13	4	0.33	0.4021	70	0.0931397	5	0.364145	0.848896	29	-1	3917	26	2.32259e+17
	100-1	80	49	0.62	0.5331	27	0.163033	3	0.653686	0.977517	18	-1	4336	8	1.7299e+18
	100-2	83	53	0.64	0.5333	22	0.160112	2	0.641976	1.00301	18	-3	4336	6	1.80283e+18
	100-3	42	22	0.52	0.5377	25	0.135068	3	0.541952	0.992063	20	-2	4348	7	8.97683e+17
	25-1	19	6	0.34	0.5014	151	0.0850425	4	0.33911	0.977517	25	-4	4245	44	3.78731e+17
	25-2	19	7	0.39	0.4907	158	0.113079	4	0.450036	0.834028	44	7	4213	47	3.7847e+17
	22-1	60	38	0.65	0.5381	42	0.163163	4	0.654725	0.993049	19	-2	4349	12	1.30737e+18
	22-2	55	35	0.65	0.5412	21	0.163196	2	0.655213	0.984252	19	-1	4358	6	1.20241e+18
	23-1	23	8	0.37	0.4923	36	0.103031	4	0.410169	0.95511	22	-2	4218	11	4.57172e+17
	23-2	38	20	0.54	0.4898	27	0.137055	3	0.545389	0.908265	21	1	4211	8	7.78095e+17
	Sample72255
	72255sawdust
	41670	13	7	0.53	0.4854	25	0.140168	2	0.557308	0.926784	18	-1	4197	8	2.65567e+17
	41729	31	16	0.52	0.4725	17	0.14468	2	0.573895	0.88968	14	1	4158	5	6.22924e+17
	41759	92	31	0.34	0.5334	10	0.0890089	1	0.356885	0.974659	10	-1	4336	3	1.89493e+18
	41790	119	62	0.52	0.5351	12	0.133013	1	0.533484	0.977517	9	-1	4341	3	2.53663e+18
	41851	25	8	0.32	0.5414	21	0.0811298	1	0.325727	0.997009	14	-2	4358	6	5.16917e+17
	41882	69	31	0.46	0.5368	27	0.127382	2	0.511053	0.921659	24	3	4346	7	1.45463e+18
	41943	92	41	0.45	0.4893	63	0.17268	18	0.68707	0.931966	29	-1	4209	19	1.85585e+18
	41973	52	26	0.51	0.5197	53	0.1396	2	0.558447	0.940734	26	1	4298	15	1.08953e+18
	13-1	34	12	0.34	0.5492	39	0.107244	2	0.431121	0.932836	27	3	4379	10	7.11875e+17
	14-1	235	184	0.79	0.5309	15	0.21626	1	0.866734	0.903342	21	4	4329	4	5.21946e+18
	15-1	193	181	0.94	0.5248	15	0.256925	1	1.02865	0.951475	20	0	4312	4	4.37463e+18
	16-1	188	85	0.46	0.5338	16	0.125364	1	0.502681	0.931099	21	2	4337	4	3.95416e+18
	17-1	60	27	0.45	0.5377	26	0.132243	2	0.53062	0.927644	25	3	4348	7	1.26585e+18
	19-1	76	28	0.37	0.5329	22	0.101304	2	0.406157	0.923361	23	3	4335	6	1.57379e+18
	20-1	20	7	0.35	0.5377	75	0.271969	10	1.09126	0.874891	42	7	4348	20	4.14476e+17
	21-1	82	17	0.21	0.5336	30	0.0601685	1	0.241262	0.960615	22	0	4337	8	1.64987e+18
	22-1	102	24	0.24	0.5351	23	0.0744392	1	0.298557	0.929368	22	2	4341	6	2.06553e+18
	23-1	164	121	0.74	0.5339	15	0.210431	2	0.843833	0.980392	20	-2	4338	4	3.62511e+18
	Sample72275
	72275sawdust
	41639	94	39	0.42	0.5156	18	0.135737	1	0.5426	0.930233	22	1	4286	5	1.93267e+18
	41670	56	28	0.5	0.5326	22	0.141908	2	0.568918	0.92081	23	3	4334	6	1.18671e+18
	41698	78	39	0.5	0.5342	19	0.148245	2	0.594503	1	20	-3	4339	5	1.65551e+18
	41729	31	14	0.45	0.5521	32	0.140845	3	0.566472	1.05485	24	-5	4387	8	6.62235e+17
	41790	89	30	0.34	0.5347	31	0.112087	1	0.449527	0.938967	21	2	4340	9	1.83549e+18
	41820	96	52	0.54	0.5407	17	0.153862	1	0.617662	0.943396	21	2	4356	5	2.06341e+18
	41882	251	83	0.33	0.5351	17	0.0912647	2	0.36604	0.983284	19	-2	4341	5	5.17214e+18
	41973	90	55	0.61	0.5314	11	0.156016	1	0.625361	0.918274	10	3	4331	3	1.94263e+18
	13-1	41	4	0.1	0.4999	108	0.0651564	8	0.25975	1.002	25	-5	4241	32	7.83688e+17
	14-1	15	9	0.6	0.5302	31	0.167508	2	0.671303	0.907441	18	4	4328	9	3.22848e+17
	15-1	59	34	0.59	0.5469	13	0.151091	1	0.607164	0.958773	11	1	4373	3	1.28255e+18
	16-1	64	32	0.5	0.5344	33	0.13043	1	0.523061	0.902527	11	5	4339	9	1.35837e+18
	17-1	10	4	0.4	0.5038	137	0.233409	40	0.931117	0.823723	49	10	4252	40	2.02849e+17
	20-1	74	39	0.53	0.535	11	0.137027	1	0.549583	0.958773	10	0	4341	3	1.57906e+18
	21-1	85	32	0.38	0.5331	10	0.0990693	1	0.397198	0.937207	10	2	4335	3	1.76271e+18
	22-1	27	16	0.62	0.5343	18	0.159127	1	0.638143	0.933707	13	2	4339	5	5.82384e+17
	25-1	237	166	0.7	0.535	11	0.179054	1	0.71814	0.915751	10	4	4341	3	5.21057e+18
	26-1	123	66	0.54	0.5352	9	0.137041	1	0.549638	0.902527	10	5	4341	2	2.62904e+18
	Station3
	Sample73215
	Section122
	41639	65	27	0.42	0.5381	26	0.108216	1	0.43424	1.00301	11	-3	4349	7	1.36336e+18
	41640	68	28	0.42	0.529	18	0.107054	1	0.428924	0.988142	12	-2	4324	5	1.4142e+18
	41641	71	27	0.38	0.5305	30	0.100301	1	0.401966	1.01112	11	-4	4328	8	1.47014e+18
	41670	199	79	0.4	0.499	15	0.10006	1	0.398872	0.972763	11	-3	4240	4	4.01909e+18
	41671	213	88	0.41	0.497	16	0.107214	1	0.427185	0.968992	11	-3	4232	5	4.30333e+18
	41698	69	25	0.37	0.4825	48	0.0890089	1	0.353728	0.930233	11	-1	4189	15	1.36235e+18
	41699	53	17	0.33	0.4912	60	0.0830249	1	0.330465	0.859107	13	5	4215	18	1.04729e+18
	Sample73217
	Section52
	41639	252	216	0.87	0.4999	21	0.230138	1	0.917461	1.01937	10	-7	4241	6	5.51269e+18
	41640	185	116	0.63	0.5232	80	0.186784	7	0.747651	1.23609	9	-20	4308	22	3.9754e+18
	41670	166	82	0.5	0.5319	12	0.120048	1	0.481221	0.979432	11	-2	4332	3	3.51182e+18
	41671	169	90	0.53	0.5313	13	0.135027	1	0.541232	0.983284	11	-2	4331	3	3.59842e+18
	Sample73235
	Section54
	41639	36	12	0.33	0.517	35	0.0892857	1	0.356999	0.959693	14	-1	4290	10	7.30297e+17
	41670	91	26	0.29	0.5291	15	0.0760532	1	0.304717	1.002	11	-3	4324	4	1.84993e+18
	41698	63	36	0.58	0.5362	23	0.145131	1	0.582189	0.987167	11	-2	4344	6	1.35604e+18
	41699	64	37	0.58	0.5402	18	0.146088	1	0.586419	1	11	-3	4355	5	1.38391e+18
	41729	69	27	0.39	0.5317	18	0.105305	1	0.422124	1.02987	11	-5	4332	5	1.43336e+18
	41759	41	14	0.34	0.515	52	0.102133	1	0.408293	0.943396	11	0	4287	15	8.32161e+17
	Section60
	41639	173	92	0.53	0.5357	17	0.132013	1	0.529505	0.93985	12	2	4342	5	3.69582e+18
	41670	140	77	0.56	0.522	17	0.130039	1	0.520419	0.996016	11	-4	4305	5	2.96572e+18
	41671	124	65	0.53	0.5374	30	0.120036	1	0.48161	0.984252	11	-2	4347	8	2.64965e+18
	41698	85	28	0.33	0.4867	18	0.0790553	1	0.314399	0.934579	12	-1	4201	5	1.6747e+18
	41699	82	29	0.36	0.4887	20	0.0840252	1	0.334285	0.938967	12	-1	4207	6	1.62589e+18
	41729	107	67	0.63	0.5396	20	0.147044	1	0.590187	0.986193	11	-2	4353	6	2.33152e+18
	Section80
	41639	10	5	0.53	0.4904	47	0.144037	3	0.573243	0.930233	15	-1	4213	14	2.03943e+17
	41640	10	5	0.51	0.5364	68	0.13443	3	0.539297	0.948767	15	1	4345	18	2.12644e+17
	41670	98	57	0.59	0.5341	19	0.14007	1	0.561684	0.990099	11	-2	4338	5	2.10917e+18
	41671	94	56	0.6	0.5355	15	0.149045	1	0.597818	0.984252	11	-2	4342	4	2.03057e+18
	Station6
	Sample76295
	Section91
	41639	129	69	0.54	0.5055	13	0.127051	1	0.506986	0.968992	11	-3	4257	4	2.68445e+18
	41640	88	46	0.53	0.5243	15	0.124074	1	0.496729	0.980392	13	-2	4311	4	1.8588e+18
	41670	55	33	0.61	0.4575	27	0.161177	2	0.637489	0.88968	27	0	4110	9	1.10433e+18
	41671	54	30	0.57	0.512	30	0.145422	2	0.580961	0.956023	26	-1	4276	9	1.1346e+18
	41672	40	23	0.58	0.5008	40	0.153031	2	0.61014	0.910747	28	2	4243	12	8.34532e+17
	41673	52	34	0.66	0.4688	32	0.173312	2	0.686972	0.883392	27	2	4146	10	1.06625e+18
	41674	60	39	0.64	0.4971	31	0.166183	2	0.662179	0.915751	26	1	4233	9	1.26415e+18
	41675	40	23	0.58	0.4941	63	0.148178	2	0.590114	0.912409	28	1	4224	19	8.29503e+17
	41676	55	35	0.64	0.4948	86	0.168354	2	0.670545	0.866551	28	5	4226	26	1.15352e+18
Nemchin et al., 2009a
	Spot	U (ppm)	Th (ppm)	Th/U m	207Pb*/206Pb*	1σ (%)	208Pb/206Pb	1σ (%)	Th/U t-i	206Pb/238U	1σ (%)	Disc. (%)	207Pb*/206Pb* age (Ma)	1σ (Ma)	Dα
	1	79	44	0.574167	0.5497	0.5	0.1422	0.9	0.571679	1.005	2.3	-2	4380	7	1.71531e+18
	2	86	48	0.574167	0.5526	0.9	0.1452	0.9	0.584023	1.009	2.2	-2	4388	14	1.87233e+18
	3	31	10	0.342486	0.5321	0.7	0.0925	1.7	0.370815	0.969	2.6	0	4333	10	6.36246e+17
	4	151	94	0.654752	0.5397	0.5	0.1624	0.6	0.65186	0.997	2.2	-2	4354	8	3.28924e+18
	5	106	61	0.594314	0.5501	0.4	0.1499	0.7	0.602672	0.986	2.5	-1	4381	5	2.30967e+18
	6	105	61	0.604387	0.559	0.3	0.1507	0.6	0.606771	0.98	0.9	0	4405	4	2.30715e+18
	7	87	48	0.574167	0.5635	0.6	0.1413	0.7	0.569338	1.015	0.9	-2	4417	9	1.90908e+18
	8	98	53	0.564094	0.5438	0.2	0.139	0.8	0.558272	0.996	0.5	-2	4364	3	2.11135e+18
	9	84	46	0.574167	0.5642	0.3	0.1393	0.8	0.561313	0.997	2.2	-1	4418	4	1.8425e+18
	10	90	49	0.564094	0.5437	0.2	0.1386	0.7	0.556666	0.993	0.6	-2	4364	4	1.94022e+18
	11	49	20	0.412998	0.5324	0.5	0.1024	0.8	0.410527	0.951	1.1	1	4334	7	1.02161e+18
	12	52	20	0.402924	0.5459	0.8	0.1018	0.8	0.409013	1.01	1.1	-3	4370	12	1.09188e+18
	13	78	44	0.58424	0.541	0.2	0.144	0.6	0.578109	0.968	1	0	4357	4	1.6836e+18
	14	76	42	0.574167	0.546	0.4	0.1425	0.6	0.572573	0.964	1	0	4371	5	1.64432e+18
	15	84	46	0.574167	0.5598	0.5	0.1425	0.6	0.573824	0.999	1	-1	4407	8	1.83624e+18
	16	151	94	0.644679	0.5459	0.2	0.1597	0.4	0.641644	0.972	0.9	0	4370	3	3.30565e+18
	17	83	46	0.574167	0.5478	0.2	0.1405	0.6	0.564673	0.978	1	0	4375	3	1.79851e+18
	18	79	45	0.594314	0.5501	0.3	0.1457	0.6	0.585821	0.989	1	-1	4382	4	1.72015e+18
	19	83	46	0.574167	0.5509	0.3	0.1395	0.7	0.560926	0.98	1	0	4383	4	1.80299e+18
	20	159	103	0.674898	0.5441	0.2	0.1652	0.4	0.663541	0.972	0.9	0	4365	3	3.49047e+18
	21	87	48	0.574167	0.5573	0.4	0.1391	0.5	0.559895	1.004	1	-2	4400	5	1.89905e+18
	22	86	48	0.58424	0.554	0.3	0.1444	0.7	0.580946	0.984	1.4	-1	4392	4	1.87466e+18
	23	83	47	0.58424	0.555	0.3	0.1431	0.7	0.575821	1.016	1.4	-3	4395	4	1.8135e+18
	24	86	47	0.564094	0.559	0.3	0.1403	0.7	0.564897	1.014	1.4	-2	4405	5	1.87844e+18
	25	79	45	0.594314	0.5581	0.6	0.1459	0.7	0.587373	0.986	1.4	0	4403	9	1.73139e+18
	26	92	50	0.574167	0.5634	0.9	0.139	0.8	0.560036	0.991	1.4	-1	4416	13	2.01528e+18
	27	78	44	0.58424	0.5516	0.3	0.1443	0.7	0.580298	1.01	1.4	-3	4385	4	1.69833e+18
	28	91	49	0.564094	0.5545	0.4	0.1375	0.8	0.55322	0.971	1.4	0	4393	6	1.9775e+18
	29	73	41	0.58424	0.5426	0.3	0.1449	0.7	0.581863	0.968	1.4	0	4361	4	1.57697e+18
	30	76	42	0.58424	0.5456	0.3	0.144	0.7	0.57853	0.965	1.4	0	4369	4	1.6433e+18
	31	85	48	0.58424	0.5623	0.6	0.1433	0.7	0.577256	1.008	1.4	-2	4413	9	1.86707e+18
	32	85	48	0.58424	0.5579	0.3	0.1435	0.7	0.577676	1.005	1.4	-2	4402	4	1.86073e+18
	33	87	49	0.58424	0.5527	0.3	0.1454	0.9	0.584828	1.019	1.4	-3	4388	4	1.89577e+18
	34	80	46	0.594314	0.5493	0.3	0.1477	0.7	0.593754	1	1.4	-2	4379	4	1.74192e+18
	35	93	53	0.594314	0.5535	0.3	0.1471	0.6	0.591737	1.008	1.3	-2	4390	5	2.03012e+18
	36	100	54	0.564094	0.5568	0.3	0.1374	0.7	0.553019	1.009	1.3	-2	4399	4	2.1777e+18
	37	119	69	0.604387	0.5583	0.2	0.1492	0.6	0.600658	0.996	1.3	-1	4403	3	2.61265e+18
	38	51	21	0.423071	0.5441	0.9	0.1096	1.1	0.440218	0.99	1.5	-2	4365	13	1.0744e+18
	39	35	14	0.412998	0.5321	0.5	0.1075	1.4	0.430947	1.001	1.6	-3	4333	7	7.2843e+17
	40	41	16	0.402924	0.5337	1.1	0.0986	1.2	0.395365	1.014	1.5	-4	4337	16	8.52888e+17
	41	84	46	0.574167	0.5314	0.5	0.1396	0.8	0.559562	0.999	2.2	-3	4331	8	1.79327e+18
Nemchin et al., 2009b
	Spot	U (ppm)	Th (ppm)	Th/U	207Pb*/206Pb*	1σ (%)	208Pb*/206Pb*	1σ (%)	Th/U t-i	206Pb/238U	1σ (%)	Disc. (%)	207Pb/206Pb age (Ma)	1σ (Ma)	Dα
	Zircon
	14306,60
	74-1	43	24	0.59	0.4831	0.9	0.184694	5.7	0.734075	0.93985	3.2	-	4191	12	8.79763e+17
	93-1	28	17	0.63	0.4897	0.9	0.177598	2.2	0.706684	0.905797	3.5	-	4210	14	5.8131e+17
	75-1	49	33	0.71	0.4876	0.8	0.195762	3.1	0.778676	0.909091	3.1	-	4204	12	1.02705e+18
	72-1	32	19	0.62	0.485	1.6	0.308602	10	1.22693	0.940734	3.8	-	4196	25	6.59851e+17
	67-1	12	4	0.36	0.4735	8.1	0.710145	18.4	2.81741	0.881834	9.8	-	4161	120	2.33557e+17
	19-1	37	17	0.49	0.4861	0.8	0.127382	2.2	0.506562	0.952381	3.3	-	4200	12	7.46059e+17
	57-1	37	22	0.61	0.4874	1	0.174797	2.2	0.695284	0.913242	3.5	-	4204	16	7.65019e+17
	14066,47														0
	63-1	28	12	0.45	0.4776	1.2	0.154725	2.9	0.614332	0.978474	7.1	-	4174	18	5.56793e+17
	48-1	135	69	0.53	0.5392	0.5	0.137275	1.2	0.550942	1.0142	6.8	-	4352	6	2.88261e+18
	42-1	43	14	0.34	0.4946	1.2	0.0948537	2.5	0.377775	0.934579	6.9	-	4225	18	8.53173e+17
	32-1	139	55	0.41	0.4737	0.5	0.11334	2.6	0.449689	0.937207	6.8	-	4162	8	2.73711e+18
	33-1	298	168	0.58	0.4709	0.5	0.162462	2.9	0.644237	0.981354	6.8	-	4153	6	6.02887e+18
	14303,52														0
	1-1	41	27	0.76	0.4256	1.1	0.18008	2	0.707649	0.984252	2.4	-	4002	8	8.02794e+17
	2-1	305	418	1.49	0.5328	0.3	0.347739	0.5	1.39419	1.05042	2.4	-	4335	2	7.45434e+18
	3-1	62	47	0.79	0.5248	4	0.203611	2.4	0.81525	0.954198	2.1	-	4313	29	1.36448e+18
	3-2	61	29	0.5	0.461	2.8	0.335534	4.7	1.32798	0.87184	2.5	-	4121	21	1.20241e+18
	4-1	164	111	0.69	0.489	0.5	0.179719	1	0.715035	0.931966	2.2	-	4208	4	3.44384e+18
	4-2	134	93	0.71	0.4864	1.6	0.306709	7.3	1.21977	0.95511	2.6	-	4201	12	2.81589e+18
	5-1	47	23	0.47	0.5223	0.9	0.137374	1.9	0.549806	0.961538	2.3	-	4306	7	9.8541e+17
	5-2	68	33	0.49	0.5301	0.8	0.134073	1.6	0.537276	0.998004	2.3	-	4327	6	1.43412e+18
	5-3	76	41	0.54	0.5356	0.7	0.154545	1.5	0.619881	0.97561	2.5	-	4342	5	1.62577e+18
	6-1	44	24	0.55	0.5276	0.9	0.141424	2	0.566497	0.969932	2.3	-	4320	7	9.35745e+17
	7-1	88	59	0.72	0.4684	1.2	0.313034	2.6	1.24073	0.951475	2.4	-	4145	9	1.80903e+18
	8-1	76	54	0.68	0.4553	2	0.365721	6.9	1.44589	0.866551	2.6	-	4103	15	1.55196e+18
	9-1	61	16	0.2	0.4842	4.9	0.427219	13.4	1.69831	0.95057	5.6	-	4194	36	1.18443e+18
	14321,16														0
	1-1	252	216	1	0.4363	1.7	0.23023	1.2	0.906729	0.93633	9.9	-	4039	12	5.16708e+18
	2-1	166	82	0.5	0.4176	10.2	0.123	1	0.482533	0.876424	13.7	-	3974	76	3.12793e+18
	2-2	169	90	0.55	0.4308	0.8	0.135	1.4	0.531072	0.901713	8.6	-	4020	6	3.25581e+18
Demidova et al., 2014
	Spot	U	Th	Th/U m	207Pb*/206Pb*	1σ (abs)	208Pb/206	1σ (abs)	Th/U t-i	206Pb/238U	1σ (abs)	Disc. (%)	207Pb*/206Pb* age (Ma)	1σ (abs)	Dα
	18NN1	258	215	0.839428	0.518	0.006	0.21786	0.00252347	0.871089	0.968	0.011234	1.6	4290	30	5.70878e+18
	19N1	342	300	0.883608	0.524	0.005	0.226311	0.00215946	0.905977	0.949	0.0108046	–0.2	4310	30	7.67038e+18
	2	336	301	0.902385	0.524	0.005	0.227148	0.00216745	0.909327	0.985	0.0106749	2.5	4310	30	7.55899e+18
	22N1	269	255	0.954888	0.529	0.006	0.249317	0.0028278	0.99868	0.988	0.0117154	2.5	4320	30	6.12257e+18
	2	248	209	0.848905	0.527	0.006	0.218067	0.00248273	0.8735	1.012	0.0112672	4.4	4320	30	5.54778e+18
	3	393	268	0.686921	0.464	0.005	0.190485	0.00205264	0.754315	0.927	0.0103095	2.4	4130	30	8.0559e+18
	23N1	87	46	0.532602	0.53	0.007	0.152172	0.00200982	0.609918	1.001	0.012024	3.4	4330	40	1.85063e+18
	24N1	917	653	0.717312	0.523	0.006	0.174321	0.00199985	0.697846	0.959	0.011953	0.6	4310	30	2.00062e+19
	2	1266	896	0.712917	0.521	0.007	0.176152	0.00236672	0.70475	1.048	0.0131824	7.4	4300	40	2.75136e+19
	3	373	327	0.883087	0.512	0.007	0.225675	0.00308541	0.901248	1.061	0.0135016	9.1	4270	40	8.26106e+18
	25N1	150	110	0.738696	0.529	0.008	0.184283	0.00278688	0.738173	0.99	0.0127426	2.6	4320	40	3.29461e+18
	18N1	40	21	0.528839	0.424	0.004	0.176218	0.00166243	0.692386	0.864	0.00970787	0.4	4000	30	7.64494e+17
	2	49	22	0.452263	0.404	0.004	0.126475	0.00125223	0.494861	0.84	0.00917647	0.2	3930	30	9.02434e+17
	21N1	167	83	0.500641	0.409	0.004	0.141063	0.00137959	0.551938	0.834	0.00973812	–0.8	3930	30	3.10245e+18
	14N1	69	45	0.656943	0.407	0.005	0.146163	0.00179561	0.572234	0.795	0.00822196	–4.1	3940	40	1.32204e+18
	2	47	20	0.428644	0.423	0.006	0.178853	0.00253692	0.702318	0.834	0.00904254	–2.1	3990	40	8.79416e+17
	ARM131	24	8	0.335771	0.412	0.008	0.147687	0.00286771	0.578549	0.939	0.0123437	8	3950	50	4.3566e+17
	ARM41	63	21	0.335771	0.415	0.005	0.148201	0.00178555	0.581258	0.85	0.00794393	–0.02	3970	30	1.15132e+18
	ARM91	37	16	0.435595	0.438	0.005	0.260235	0.00297072	1.02496	0.962	0.0092589	7.4	4040	30	7.04764e+17
	2	29	13	0.451554	0.409	0.005	0.15085	0.00184413	0.590585	0.859	0.00885567	1.4	3940	30	5.35824e+17
	3	34	18	0.533283	0.417	0.005	0.238819	0.00286354	0.936671	0.898	0.00886715	4	3970	30	6.43877e+17
	4	59	26	0.443901	0.401	0.004	0.151118	0.00150741	0.590572	0.884	0.0085977	4.4	3910	30	1.07767e+18
