# Supplementary material for: Record of low-temperature aqueous alteration of Martian zircon during the late Amazonian
Source: Nat Commun. 2019 Jun 11;10:2457. doi: 10.1038/s41467-019-10382-y (PMC6559952; doi:10.1038/s41467-019-10382-y)
Supplement: Supplementary file 6 — Supplementary Data 4 [file 41467_2019_10382_MOESM6_ESM.xlsx]

## Sheet: Nemchin, 2014
Supplementary Data 4. U-Th-Pb isotope data for Martian zircons
Humayun et al., 2013
Name	204Pb/206Pb	err% (1σ)	207Pb/206Pb	err% (1σ)	208Pb/206Pb	err% (1σ)	%Pbcom 206	U (ppm)	Th (ppm)	232Th/238UM	232Th/238UTI	errAbs (2σ)	Total 238/206	% err	total 207/206	% err	corr238/206	% err	corr207/206	% err	corr 208/206	% err	corr 207/235	% err	corr206/238	% err	Rho	7/6 age (Ma)	1sigma err	Dα crystage	Dα since 1700 Ma	Dα diff
zirc‐14‐1	0.0017	24	0.574	1.1	0.135	4.1	2.9	20	10	0.523802	0.547232	0.0224365	0.95	3.3	0.574	1.1	0.98	3.4	0.564	1.2	0.135805	4.47273	80	3.6	1.02	3.4	0.94	4418	17	4.35068e+17	1.34998e+17	3.0007e+17
zirc‐14‐2	0.0021	12	0.59	0.7	0.178	1.9	3.5	34	24	0.755483	0.729973	0.0138695	0.9	3	0.59	0.7	0.94	3	0.578	0.8	0.18076	2.17143	85	3.1	1.07	3	0.97	4454	11	7.74757e+17	2.39062e+17	5.35695e+17
zirc‐14‐3	0.0009	14	0.591	0.5	0.184	1.5	1.6	67	49	0.755483	0.74905	0.0112357	0.95	2.7	0.591	0.5	0.97	2.7	0.586	0.6	0.185259	1.8	83	2.8	1.03	2.7	0.98	4474	8	1.54266e+18	4.73423e+17	1.06924e+18
zirc‐14‐4	0.0006	41	0.576	0.7	0.185	2	1	38	28	0.765556	0.749917	0.0149983	1	2.9	0.576	0.7	1.01	2.9	0.573	0.8	0.185846	2.28571	79	3	0.99	2.9	0.97	4441	11	8.66965e+17	2.68794e+17	5.98171e+17
zirc‐14‐5	0.0012	18	0.589	0.6	0.17	1.8	2	44	29	0.674898	0.692501	0.012465	0.98	2.8	0.589	0.6	1	2.8	0.583	0.7	0.171367	2.1	80	2.9	1	2.8	0.97	4465	10	9.98078e+17	3.06561e+17	6.91517e+17
zirc‐14‐6	0.0044	9	0.599	1.1	0.235	1.9	7.4	29	17	0.61446	0.993316	0.018873	0.95	2.9	0.599	1.1	1.03	3	0.573	1.3	0.246165	2.24545	77	3.3	0.97	3	0.92	4441	19	6.44916e+17	1.99164e+17	4.45752e+17
zirc‐02‐1	0.0014	13	0.411	0.6	0.378	1.9	2.4	121	161	1.39009	1.50462	0.0285878	1.75	2.6	0.411	0.6	1.79	2.6	0.398	0.8	0.385192	2.53333	31	2.7	0.56	2.6	0.96	3902	12	2.56123e+18	9.54061e+17	1.60717e+18
zirc‐02‐2	0.0016	10	0.458	0.5	0.336	1	2.7	125	159	1.32965	1.35296	0.0135296	1.69	2.6	0.458	0.5	1.73	2.6	0.445	0.6	0.342956	1.2	35	2.7	0.58	2.6	0.97	4067	9	2.76648e+18	9.75595e+17	1.79088e+18
zirc‐02‐3	0.0015	15	0.113	1.5	0.483	4.3	2.5	291	394	1.41024	1.67638	0.0720844	3.49	14.6	0.113	1.5	3.57	14.6	0.092	3.8	0.493751	10.8933	4	15.1	0.28	14.6	0.97	1470	73	1.96121e+18	2.30377e+18	-
zirc‐02‐4	0.002	11	0.287	3.7	0.341	1.4	3.3	177	208	1.22892	1.3176	0.0184464	2.42	7.9	0.287	3.7	2.51	7.9	0.266	4.3	0.349957	1.62703	15	9	0.4	7.9	0.88	3281	67	2.93468e+18	1.35802e+18	1.57666e+18
zirc‐01‐1	0.0009	17	0.564	0.4	0.417	0.8	1.5	93	150	1.67214	1.70001	0.0136001	0.93	2.6	0.564	0.4	0.95	2.6	0.559	0.4	0.422247	0.8	81	2.7	1.06	2.6	0.99	4404	6	2.40667e+18	7.69162e+17	1.63751e+18
zirc‐01‐2	0.0023	9	0.392	0.9	0.351	1	3.8	137	160	1.21885	1.40454	0.0140454	1.9	2.5	0.392	0.9	1.97	2.6	0.372	1.2	0.36181	1.33333	26	2.8	0.51	2.6	0.91	3798	17	2.72921e+18	1.04976e+18	1.67944e+18
zirc‐01‐3	0.0008	14	0.428	0.4	0.32	0.8	1.4	202	224	1.14833	1.26884	0.0101507	1.65	2.5	0.428	0.4	1.68	2.5	0.421	0.5	0.323182	1	35	2.6	0.6	2.5	0.98	3987	7	4.24458e+18	1.53155e+18	2.71303e+18
zirc‐01‐1b	0.0008	16	0.567	0.4	0.378	2.6	1.4	75	104	1.44045	1.53907	0.0400157	1.02	2.6	0.567	0.4	1.03	2.6	0.562	0.5	0.382063	3.25	75	2.7	0.97	2.6	0.98	4413	7	1.88165e+18	5.97108e+17	1.28454e+18
zirc‐03	0.0014	7	0.113	1	0.435	19	2.3	551	605	1.13826	1.50946	0.286798	3.19	2.9	0.113	1	3.26	2.9	0.094	1.9	0.443725	36.1	4	3.5	0.31	2.9	0.84	1505	36	3.64116e+18	4.16943e+18	-
zirc‐15	0.0117	23	0.633	2.1	0.651	3.4	19.7	8	8	1.16848	3.23244	0.109903	0.79	5.1	0.633	2.1	0.98	7.5	0.563	4.6	0.802384	7.44762	79	8.8	1.02	7.5	0.85	4414	67	1.89014e+17	5.94649e+16	1.29549e+17
zirc‐09	0.0014	13	0.504	0.6	0.347	1.2	2.3	75	87	1.20877	1.40716	0.0168859	1.27	2.7	0.504	0.6	1.3	2.7	0.494	0.7	0.353359	1.4	52	2.8	0.77	2.7	0.97	4223	10	1.71358e+18	5.73879e+17	1.1397e+18
zirc‐05	0.001	10	0.114	0.7	0.544	0.9	1.8	471	823	1.81316	1.89053	0.0170148	3.81	2.5	0.114	0.7	3.88	2.5	0.1	1.8	0.552262	2.31429	4	3.1	0.26	2.5	0.82	1618	33	3.76963e+18	3.98196e+18	-
zirc‐06	0.0014	27	0.235	5.6	0.484	1.4	2.3	126	208	1.71243	1.82669	0.0255737	3.15	4.6	0.235	5.6	3.23	4.7	0.219	6.4	0.494042	1.6	9	8	0.31	4.7	0.59	2971	104	1.99707e+18	1.04861e+18	9.48457e+17
zirc‐19	0.0023	12	0.233	0.6	0.651	0.8	3.8	228	523	2.38733	2.48226	0.0198581	2.76	2.5	0.233	0.6	2.87	2.6	0.205	1.9	0.675293	2.53333	10	3.2	0.35	2.6	0.81	2870	30	3.81496e+18	2.09783e+18	1.71713e+18
zirc‐11	0.0027	18	0.48	1.7	0.258	2.2	4.5	39	38	1.02746	1.05172	0.0231379	1.15	3.1	0.48	1.7	1.2	3.2	0.459	2	0.265845	2.58824	53	3.8	0.83	3.2	0.84	4114	30	8.35408e+17	2.88525e+17	5.46883e+17
Nemchin et al., 2014
Spot	204Pb/206Pb	1σ (%)	207Pb/206Pb	1σ (%)	208Pb/206Pb	1σ (%)	232Th/Zr	1σ (%)	238U/Zr	1σ (%)	Th/U m	7/6 age (Ma)	2σ (Ma)	Th/U t-i	16O cps	16Osamp	18O/16O	ErrAbs (1σ)	17O/16O	1 σ (abs)	δ18O	1 σ (abs)	δ17O	1 σ (abs)	Δ17O	1 σ (abs)	field aperture
															(x109)	av.std	drift corrected		drift corrected								x	y
Z1_1	0.0022	41	0.311	4	0.249	4	1.909	4	3.647	3	0.523444	3439	151	0.946249	0.87	1.03	0.0020041	5	0.00038761	6	5.2	0.35	3.29	0.22	0.54	0.29	-19	-14
Z1_10	0.0037	35	0.256	5	0.271	5	1.481	4	3.332	3	0.444478	3020	245	1.00487	0.69	0.93	0.0020047	7	0.00038904	8	5.65	0.41	3.78	0.24	0.79	0.32	-37	0
Z1_11	0.0011	71	0.391	4	0.335	5	3.237	4	3.481	4	0.929905	3843	146	1.30396	0.76	1.02	0.002	6	0.00038835	9	3.27	0.39	1.99	0.26	0.26	0.33	-31	1
Z1_12	0.0037	50	0.26	7	0.243	7	1.892	5	4.46	4	0.424215	3048	337	0.902516	0.67	1.1	0.0020035	5	0.00038895	6	5.41	0.36	3.98	0.28	1.12	0.34	12	52
Z1_13	0.0022	33	0.244	4	0.404	6	5.395	2	5.366	2	1.0054	3027	152	1.49864	0.66	1.07	0.0020009	7	0.00038859	7	4.13	0.42	3.03	0.29	0.85	0.37	10	51
Z1_14	0.0056	28	0.446	4	0.433	4	2.314	3	2.613	3	0.885572	3942	155	1.69542	0.6	0.98	0.0020026	6	0.00038888	7	4.96	0.37	3.79	0.3	1.17	0.36	10	50
Z1_15	0.007	32	0.163	7	0.237	6	1.76	3	4.231	2	0.415977	1516	1127	0.806719	0.65	1.06	0.0020055	5	0.00038924	6	6.44	0.33	4.73	0.29	1.33	0.34	8	49
Z1_2	0.0034	32	0.486	3	0.334	4	1.528	4	2.417	3	0.632189	4136	112	1.32311	0.89	1.05	0.0020006	4	0.00038746	5	3.48	0.29	2.9	0.21	1.06	0.26	-20	-14
Z1_3	0.0026	100	0.531	9	0.255	11	0.65	9	1.024	8	0.634766	4289	280	1.01953	0.86	1.02	0.0020012	6	0.00038744	6	3.78	0.36	2.84	0.21	0.84	0.29	-20	-14
Z1_9	0.0026	29	0.421	3	0.329	3	2.279	3	3.418	3	0.666764	3923	96	1.28674	0.74	1	0.0020023	4	0.00038893	6	4.42	0.31	3.5	0.2	1.16	0.26	-33	-1
Z14_1	0.004	41	0.617	4	0.179	7	0.35	6	0.781	4	0.448143	4502	137	0.724978	0.78	0.92	0.0020004	4	0.00038718	6	3.35	0.3	2.18	0.22	0.41	0.27	14	-13
Z14_10	0.009	32	0.588	5	0.169	8	0.223	8	0.559	5	0.398927	4354	203	0.678352	0.73	0.98	0.0020039	5	0.00038867	6	5.26	0.35	2.84	0.19	0.06	0.27	-8	-33
Z14_11	0.0187	30	0.603	7	0.263	9	0.428	11	0.738	8	0.579946	4226	438	1.04752	0.72	0.97	0.0020034	5	0.00038875	6	4.99	0.34	3.04	0.19	0.4	0.26	-7	-32
Z14_12	0.0013	100	0.59	6	0.202	9	0.369	12	1.054	8	0.350095	4468	179	0.816441	0.71	0.97	0.0020035	4	0.00038878	7	5.02	0.32	3.1	0.22	0.45	0.27	-4	-33
Z14_13	0.0279	36	0.638	9	0.219	14	0.22	20	0.642	12	0.342679	4151	993	0.868331	0.71	0.96	0.0020042	5	0.00038877	6	5.37	0.35	3.1	0.19	0.26	0.27	-8	-33
Z14_14	0.003	71	0.428	7	0.304	8	1.873	6	2.521	5	0.742959	3939	253	1.1901	0.61	1	0.0020057	5	0.00038891	7	6.52	0.33	3.88	0.29	0.44	0.34	36	-24
Z14_15	0.0185	45	0.589	10	0.285	13	0.689	13	0.82	12	0.840244	4178	673	1.13186	0.61	1	0.0020037	5	0.00038885	7	5.51	0.35	3.72	0.3	0.81	0.35	35	-25
Z14_16	0.0038	71	0.59	7	0.207	11	0.419	9	0.848	7	0.494104	4436	238	0.835025	0.59	0.97	0.0020021	5	0.00038873	6	4.71	0.36	3.41	0.29	0.93	0.35	34	-26
Z14_2	0.0102	29	0.628	5	0.217	7	0.265	8	0.589	5	0.449915	4449	195	0.876056	0.78	0.92	0.0020007	3	0.00038724	6	3.51	0.27	2.33	0.21	0.48	0.26	14	-12
Z14_3	0.0044	50	0.638	5	0.182	8	0.2	9	0.44	6	0.454545	4550	176	0.739287	0.78	0.92	0.0020011	3	0.00038723	6	3.74	0.26	2.32	0.21	0.34	0.25	13	-13
Z19_1	0.0022	9	0.131	1	1.204	1	18.367	1	15.17	1	1.21074	2682	67	4.37785	0.63	1.03	0.0020088	8	0.00038989	11	8.06	0.46	6.4	0.37	2.15	0.45	-17	-48
Z19_2	0.0031	9	0.21	1	0.816	1	12.271	1	13.809	1	0.888623	1810	81	2.82352	0.65	1.05	0.0020071	6	0.00038973	7	7.21	0.39	5.98	0.3	2.17	0.37	-17	-46
Z2_1	0.0086	16	0.162	4	0.546	3	19.612	1	3.928	2	4.99287	1196	834	1.82594	0.87	1.03	0.0020133	6	0.00038852	6	9.83	0.36	5.64	0.22	0.46	0.29	-8	132
Z2_14	0.0041	21	0.364	3	0.352	3	19.169	1	3.731	2	5.13776	3638	111	1.35351	0.6	0.98	0.0020035	5	0.00038883	8	5.43	0.35	3.65	0.31	0.79	0.36	5	-15
Z2_15	0.011	14	0.641	2	0.486	3	27.941	2	1.333	3	20.961	4475	100	1.96515	0.57	0.93	0.0020008	8	0.00038852	7	4.04	0.47	2.87	0.29	0.73	0.38	2	-16
Z2_2	0.0041	26	0.61	3	0.302	3	49.979	2	1.825	3	27.3858	4484	89	1.22181	0.89	1.06	0.0020027	5	0.00038757	6	4.53	0.32	3.18	0.21	0.79	0.27	-12	132
Z2_3	0.0073	21	0.171	5	0.548	3	27.007	1	4.337	2	6.22712	1683	660	1.88276	0.9	1.07	0.0020074	5	0.00038785	5	6.85	0.34	3.92	0.21	0.3	0.27	-10	132
McCubbin et al., 2016
Grain.Spot	204Pb/206Pb	±%	207Pb/206Pb	±%	208Pb/206Pb	±%	206Pb/238U	±%	%206Pbc	U	Th	Th/U m	±%	Th/U t-i	204Pb-corr 206Pb* ppm	204Pb-corr 208Pb* ppm	206Pb/238U Age ma		207Pb/206Pb Age Ma		208Pb/232Th Age Ma		% Disc.	238U/206Pb*	±%	207Pb*/206Pb*	±%	207Pb*/235U	±%	206Pb*/238U	±%	err corr	Metamict?
Zircon-1.10	0.000144148	15.8854	0.0889876	0.449476	0.902709	0.543155	0.47387	0.282961	0.2696	1270.89	3934.46	3.19798	0.827525	3.04609	279.487	253.858	1469.4	20.3171	1358.97	11.3919	1405.54	24.9572	-9.09054	3.90607	1.54624	0.086969	0.59105	3.06991	1.65535	0.256011	1.54624	0.934084	Y
Zircon-1.13	0.000315585	11.0135	0.0927548	1.1811	0.620993	3.08359	0.472324	1.73398	0.590239	1487.12	3061.44	2.12657	0.236687	2.09897	302.054	186.779	1368.23	18.9319	1389.13	26.1916	1331.51	44.5775	1.67004	4.22918	1.53571	0.0883436	1.3646	2.88018	2.05439	0.236452	1.53571	0.747525	Y
Zircon-1.9	0.000589118	14.9444	0.0972662	0.786034	0.579707	4.01016	0.341877	0.528719	1.10183	1437.16	2062.14	1.48222	0.79908	1.96105	300.38	170.804	1403.92	18.331	1404.17	31.4917	1787.16	74.901	0.0197088	4.10985	1.45304	0.0890392	1.64413	2.98715	2.19419	0.243318	1.45304	0.66222	Y
Zircon-1.12	0.000321214	13.0031	0.0952457	0.528934	0.609731	0.688688	0.477445	0.717779	0.600767	1025.88	1918.18	1.9315	0.195875	2.06683	208.393	126.446	1368.37	19.7379	1440.96	16.2582	1434.94	24.5551	5.59009	4.22869	1.60094	0.0907704	0.85309	2.95964	1.81405	0.23648	1.60094	0.882523	Y
Zircon-1.11	0.00021526	11.6059	0.103282	0.383202	0.568604	2.28089	0.460538	0.552516	0.402602	1790.17	2894.03	1.66998	16.6148	1.94769	371.907	211.249	1396.31	16.9925	1629.24	9.75088	1583.06	256.202	15.8906	4.13478	1.35351	0.100321	0.524559	3.34536	1.4516	0.241851	1.35351	0.932424	Y
Zircon-4.1	0.000716063	50.0224	0.559856	1.95568	0.175857	7.9197	0.862319	2.55851	1.33925	6.29645	4.24577	0.696565	2.39126	0.707705	3.59158	0.544732	3282.84	92.8112	4396.67	29.5887	2704.99	328.305	32.0946	1.50592	3.60786	0.556111	2.02456	50.9167	4.13709	0.664045	3.60786	0.872077	N
Zircon-10.6	0.000448967	19.4432	0.507058	0.555215	0.25135	1.81537	1.22214	3.01719	0.839702	58.4404	41.1437	0.72726	2.73036	1.00276	31.5072	7.50756	3140.2	29.7784	4253.11	8.44515	3746.68	129.029	32.8263	1.5933	1.19794	0.504275	0.573311	43.6386	1.32806	0.627628	1.19794	0.902022	-
Zircon-10.4	0.000199076	35.3597	0.520306	0.734281	0.143308	3.12293	0.938155	3.83513	0.372332	51.9334	20.7951	0.413633	1.24249	0.573201	26.5921	3.65499	3014.07	33.8854	4295.82	10.9199	3620.53	137.791	37.0677	1.6776	1.40747	0.519127	0.743081	42.6666	1.59159	0.596091	1.40747	0.88432	-
Zircon-10.5	9.17826e-05	40.8272	0.572378	0.564661	0.19645	2.0944	1.7307	1.45479	0.171661	44.7826	34.4853	0.795472	0.865512	0.792545	38.378	7.48804	4460.75	47.2462	4437.61	8.26868	4386.16	110.452	-0.722572	1.00235	1.46754	0.571925	0.567005	78.672	1.57326	0.997654	1.46754	0.932798	-
Errors are 1-sigma; Pbc and Pb* indicate the common and radiogenic portions, respectively. Ages are calibrated to 1.096 Ga AS-3 zircon (Schoene et al. 2009), and derived using decay constants from Steiger and Jager (1977). Uranium concentrations are derived from measured UO+/Zr2O+ ratios and calibrated to a ~4200 ppm U zircon standard. U and Th concentrations listed in parts per million. % Disc =…
