# Supplementary material for: Record of low-temperature aqueous alteration of Martian zircon during the late Amazonian
Source: Nat Commun. 2019 Jun 11;10:2457. doi: 10.1038/s41467-019-10382-y (PMC6559952; doi:10.1038/s41467-019-10382-y)
Supplement: Supplementary file 7 — Supplementary Data 5 [file 41467_2019_10382_MOESM7_ESM.xlsx]

## Sheet: Data
Supplementary Data 5. Model details and results for zircon Z2
Metamorphism at 1700 Ma					Recalculated values			Th/Uorig = 0.5 and ɸUE = 2	Th/Uorig = 0.5 and ɸUE = 5	Th/Uorig = 1 and ɸUE = 2	Th/Uorig = 1 and ɸUE = 5
Domain	207Pb/206Pb age (Ma)	ErrAbs (2σ)	232Th/238UM	232Th/238UTI	207Pb/235U	206Pb/238U	Pb lost at 1700 Ma	Age of alteration (Ma)	Age of alteration (Ma)	Age of alteration (Ma)	Age of alteration (Ma)
Z2_1	1196	834	4.99287	1.82594	5.40953	0.313656	0.972764	314	139	209	88
Z2_2	4484	89	27.3858	1.22181	-	-	0	67	27	21	9
Z2_3	1683	660	6.22712	1.88276	6.73172	0.326044	0.936202	261	112	174	73
Z2_14	3638	111	5.13776	1.35351	21.3625	0.463133	0.580684	312	131	150	61
Z2_15	4475	100	20.961	1.96515	-	-	0	181	74	121	49
							Mean alteration age	227	96.6	135	56
Metamorphism at 1500 Ma					Recalculated values			Th/Uorig = 0.5 and ɸUE = 2	Th/Uorig = 0.5 and ɸUE = 5	Th/Uorig = 1 and ɸUE = 2	Th/Uorig = 1 and ɸUE = 5
Domain	207Pb/206Pb age (Ma)	ErrAbs (2σ)	232Th/238UM	232Th/238UTI	207Pb/235U	206Pb/238U	Pb lost at 1500 Ma	Age of alteration (Ma)	Age of alteration (Ma)	Age of alteration (Ma)	Age of alteration (Ma)
Z2_1	1196	834	4.99287	1.82594	5.40953	0.313656	0.959373	315	139	209	88
Z2_2	4484	89	27.3858	1.22181	-	-	0	67	27	21	9
Z2_3	1683	660	6.22712	1.88276	6.73172	0.326044	0.923314	261	112	174	73
Z2_14	3638	111	5.13776	1.35351	21.3625	0.463133	0.572691	312	131	150	61
Z2_15	4475	100	20.961	1.96515	-	-	0	181	74	121	49
							Mean alteration age	227.2	96.6	135	56
* Th/Uorig stands for the pre-alteration Th/U of the zircon and ɸUE is the uranium enrichment factor of the zircon due to alteration
